# Supplementary material for: Applying the greenhouse gas inventory calculation approach to predict the forest carbon sink
Source: Carbon Balance Manag. 2025 Jun 21;20:16. doi: 10.1186/s13021-025-00307-2 (PMC12181879; doi:10.1186/s13021-025-00307-2)
Supplement: Supplementary file 1 — Supplementary Material 1 [file 13021_2025_307_MOESM1_ESM.xlsx]

## Sheet: READ ME
	Sheet	Description
	Flow chart	A flow chart showing the stages of applying the tool.
	Results	This sheet contains the CO2 balances for living biomass, mineral soils and organic soils reported in NIR CRF-tables, and as calculated using the tool. Additionally it contains error calculations and comparison to NECP estimates.
	Scenario data	Lists the NECP scenario data used in scenarios.
	Living biomass	Contains the approach and data used for calculating Living biomass CO2 balances.
	Mineral soils	Contains the approach and data used for calculating Mineral soil CO2 balances.
	Organic soils	Contains the approach and data used for calculating organic soil CO2 balances.
	Weather data	Lists the temperature and precipitation data used by Yasso07 to derive carbon stock change estimates for mineral soils and organic soils.
	Growing stock	Estimation of growing stock on mineral soils and organic soils.
	Litter input from living trees	Estimation of litter input from living trees to mineral soils and organic soils.
	Litter input from residues	Estimation of litter input from harvesting residues to mineral soils and organic soils.
	Other data	Other data used for calculation CO2 balances for mineral soils and organic soils.
	References	List of references

## Sheet: Results
	Component		Reference	1990	1991	1992	1993	1994	1995	1996	1997	1998	1999	2000	2001	2002	2003	2004	2005	2006	2007	2008	2009	2010	2011	2012	2013	2014	2015	2016	2017	2018	2019	2020	2021	2022	2023	2024	2025	2026	2027	2028	2029	2030	2031	2032	2033	2034	2035
NIR	NIR, Living Biomass, Mt CO2		[2]	-24.465	-39.37	-32.577	-29.989	-20.987	-19.563	-27.746	-20.819	-19.019	-20.113	-20.15	-24.73	-25.57	-26.49	-28.2	-32.53	-36.26	-27.46	-35.13	-52.02	-36.86	-36.23	-37.61	-29.71	-29.91	-24.97	-20.86	-17.36	-8.61	-15.75	-21.46	-10.86	-12.574
	NIR, Mineral soils, Mt CO2		[2]	-9.66273	-9.31135	-9.43107	-9.4237	-9.8963	-10.6659	-11.2781	-11.0828	-10.8533	-10.9304	-10.3138	-9.64898	-9.31891	-8.79028	-8.08482	-7.89932	-7.04367	-4.86178	-4.1609	-3.91802	-2.96996	-3.34378	-4.70551	-4.84814	-5.17968	-5.68975	-6.23667	-6.42037	-6.08703	-6.39181	-5.92123	-5.15357	-4.75075
	NIR, Organic soils, Mt CO2		[2]	2.1201	2.68184	2.17624	1.07646	0.450193	0.766443	1.43777	0.70389	0.95469	1.18034	1.2738	2.01051	1.93057	2.24323	1.78893	2.31964	3.82899	3.95534	4.12394	5.28792	4.39028	5.10004	5.79055	5.76283	6.17089	6.31536	6.89377	6.91284	6.7771	7.28673	8.50615	8.57791	10.1189
	NIR, Organic soils, Mt CO2eq.		[2]	5.1501	5.71184	5.20624	4.10646	3.48019	3.83644	4.50777	3.77389	4.02469	4.25034	4.3938	5.13051	5.05057	5.36323	4.90893	5.34964	6.85899	6.98534	7.15394	8.31792	7.10028	7.78004	8.42055	8.34283	8.70089	8.79536	9.32377	9.34284	9.2071	9.71673	10.9362	11.0079	12.5489
	N fertilisation, MtCO2eq.		[2]	0.018	0.018	0.018	0.018	0.018	0.005	0.005	0.005	0.005	0.005	0.007	0.007	0.007	0.007	0.007	0.007	0.007	0.007	0.007	0.007	0.015	0.015	0.01	0.012	0.012	0.011	0.015	0.026	0.0029	0.031	0.034	0.027	0.027	0.02438	0.02438	0.02438	0.02438	0.02438	0.02438	0.02438	0.02438	0.02438	0.02438	0.02438	0.02438	0.02438
	Biomass burning, MtCO2eq.		[2]	0.005	0.005	0.005	0.005	0.005	0.002	0.002	0.002	0.002	0.002	0.002	0.002	0.002	0.002	0.002	0.002	0.002	0.002	0.002	0.002	0.001	0.002	0.001	0.001	0.002	0.001	0.001	0.001	0.002	0.001	0.003	0.002	0.002	0.002	0.002	0.002	0.002	0.002	0.002	0.002	0.002	0.002	0.002	0.002	0.002	0.002
	N mineralisation, MtCO2eq.		[2]	0.007	0.007	0.007	0.007	0.007	0.005	0.005	0.005	0.005	0.005	0.005	0.005	0.005	0.005	0.005	0.001	0.001	0.001	0.001	0.001	0.001	0.001	0.001	0.001	0.001	0.001	0.002	0.002	0.001	0.001	0.001	0	0	0.0006	0.0006	0.0006	0.0006	0.0006	0.0006	0.0006	0.0006	0.0006	0.0006	0.0006	0.0006	0.0006
	CH4 and N2O emissions from drained forest land, MtCO2eq.		[2], [4]	3.03	3.03	3.03	3.03	3.03	3.07	3.07	3.07	3.07	3.07	3.12	3.12	3.12	3.12	3.12	3.03	3.03	3.03	3.03	3.03	2.71	2.68	2.63	2.58	2.53	2.48	2.43	2.43	2.43	2.43	2.43	2.43	2.43	3	3	3	3	3	3	3	3	3	3	3	3	3
	NIR, net emissions, Mt CO2eq.		[2]	-28.9476	-42.9395	-36.7718	-35.2762	-27.3731	-26.3805	-34.5043	-28.1159	-25.8356	-26.781	-26.056	-29.2345	-29.8243	-29.9031	-31.3619	-35.0697	-36.4347	-25.3264	-32.127	-47.6101	-32.7127	-31.7757	-33.883	-26.2013	-26.3738	-21.8514	-17.7549	-14.4085	-5.48403	-12.3921	-16.4071	-4.97666	-4.74689
Calculation results	Own calculation, Living Biomass, Mt CO2	Historical period		-24.0697	-37.7031	-31.502	-29.5194	-21.4757	-20.4391	-27.178	-21.056	-19.4746	-20.6164	-20.9531	-25.5736	-26.6307	-27.7399	-29.2531	-33.5822	-37.0403	-29.2528	-36.834	-50.6121	-36.3996	-35.9767	-37.2412	-30.4185	-28.9142	-23.7976	-19.3404	-15.3824	-8.48706	-15.3721	-20.6384	-11.025	-12.4156
	Living Biomass, Mt CO2	WEM-P																																			-12.2398	-12.2398	-12.2398	-12.2398	-12.2398	-12.2398	-7.63626	-7.63626	-7.63626	-7.63626	-7.63626	-7.63626	-7.63626
	Living Biomass, Mt CO2	WEM-L																																			-20.9748	-20.9748	-20.9748	-20.9748	-20.9748	-20.9748	-25.6964	-25.6964	-25.6964	-25.6964	-25.6964	-25.6964	-25.6964
	Living Biomass, Mt CO2	Drain 70																																			-38.4447	-38.4447	-38.4447	-38.4447	-38.4447	-38.4447	-41.5137	-41.5137	-41.5137	-41.5137	-41.5137	-41.5137	-41.5137
	Own calculation, Mineral soils, Mt CO2	Historical period		-9.33228	-8.6441	-8.85728	-8.92842	-9.38262	-10.034	-10.5801	-10.2762	-10.0468	-10.1302	-9.48462	-8.63531	-7.73657	-6.73908	-5.82088	-5.68495	-4.66694	-3.09411	-3.19247	-3.35877	-2.46395	-3.3402	-4.85638	-4.69826	-5.21438	-5.91594	-6.53689	-6.54106	-5.8592	-5.9522	-5.82031	-4.90806	-4.64975
	Mineral soils, Mt CO2	WEM-P																																			-3.93683	-3.04023	-2.38516	-2.55964	-2.58036	-2.66806	-2.64896	-2.53418	-2.40974	-2.31435	-2.10394	-2.02307	-2.06932
	Mineral soils, Mt CO2	WEM-L																																			-3.23811	-2.20569	-1.45309	-1.89209	-1.70239	-1.71336	-1.67608	-1.54165	-1.4364	-1.71482	-1.71602	-1.73068	-1.87475
	Mineral soils, Mt CO2	Drain 70																																			-1.73579	-0.43181	0.549562	-0.437476	-0.826737	-1.3491	-1.75695	-2.04958	-2.349	-2.75085	-2.86257	-2.94691	-3.16592
	Own calculation, Organic soils, Mt CO2eq.	Historical period		2.92476	4.26908	3.22497	2.44824	1.65513	2.53501	3.63467	2.34307	2.8777	3.35423	3.64945	4.78279	4.67627	5.21867	5.26463	6.12472	7.38819	6.72522	8.20728	9.36841	6.91702	8.38268	9.09412	8.50162	9.04724	8.56686	9.33578	9.62591	8.97888	10.3697	11.8724	10.698	11.5467
	Organic soils, Mt CO2eq.	WEM-P																																			13.3082	12.784	12.7342	12.7724	12.8236	12.8789	12.9617	12.9682	13.027	13.1027	13.1391	13.1413	13.148
	Organic soils, Mt CO2eq.	WEM-L																																			13.797	12.9216	12.7571	12.8246	12.8252	12.8846	13.5169	13.1321	13.1211	13.1431	13.1336	13.0958	13.0651
	Organic soils, Mt CO2eq.	Drain 70																																			14.6827	13.2192	12.8897	12.8148	12.7701	12.7393	12.7237	12.6045	12.6232	12.6256	12.5845	12.513	12.4484
	Own calculation, net emissions, Mt CO2eq.	Historical period		-30.4472	-42.0481	-37.1043	-35.9696	-29.1732	-27.926	-34.1115	-28.9771	-26.6317	-27.3804	-26.7742	-29.4122	-29.677	-29.2463	-29.7954	-33.1324	-34.3091	-25.6117	-31.8092	-44.5924	-31.9296	-30.9163	-32.9915	-26.6011	-25.0663	-21.1337	-16.5235	-12.2686	-5.36148	-10.9216	-14.5482	-5.20611	-5.48961
	Forest land net emissions, Mt CO2eq.	WEM-P																																			-2.84142	-2.46905	-1.86383	-2.00004	-1.96962	-2.00197	2.70351	2.82479	3.00796	3.17905	3.42592	3.50896	3.46941
	Forest land net emissions, Mt CO2eq.	WEM-L																																			-10.3889	-10.2319	-9.64377	-10.0152	-9.82502	-9.77659	-13.8286	-14.0789	-13.9847	-14.2411	-14.2518	-14.3043	-14.4791
	Forest land net emissions, Mt CO2eq.	Drain 70																																			-25.4708	-25.6303	-24.9784	-26.0404	-26.4744	-27.0275	-30.52	-30.9319	-31.2126	-31.612	-31.7649	-31.9206	-32.2043
Errors	Average annual error, Living Biomass, Mt CO2	0.835921		0.395291	1.66695	1.075	0.469569	0.488662	0.876084	0.56801	0.236977	0.455618	0.503404	0.803068	0.843631	1.06073	1.24987	1.05312	1.05216	0.780296	1.79279	1.704	1.40794	0.460375	0.253259	0.368764	0.708462	0.995798	1.1724	1.51963	1.97758	0.122943	0.377886	0.821636	0.16504	0.158441
	Average annual error, Mineral soils, Mt CO2	0.744163		0.330445	0.667254	0.573785	0.495279	0.513677	0.63197	0.697968	0.806594	0.806526	0.800136	0.829164	1.01367	1.58234	2.0512	2.26394	2.21437	2.37672	1.76767	0.968425	0.559248	0.506018	0.00357724	0.150877	0.149881	0.034698	0.226187	0.300219	0.120687	0.227829	0.439609	0.100914	0.245514	0.100999
	Average annual error, Organic soils, Mt CO2	0.7889		2.22534	1.44276	1.98127	1.65822	1.82506	1.30143	0.873099	1.43082	1.14699	0.896108	0.744349	0.347716	0.3743	0.144561	0.355696	0.775075	0.529197	0.260118	1.05334	1.05049	0.183267	0.602643	0.673571	0.158789	0.346351	0.228497	0.0120055	0.283074	0.228216	0.652974	0.936284	0.309922	1.00216
	Average annual error,Forest land net emissions, Mt CO2	1.00353		1.4996	0.891439	0.332483	0.693374	1.80005	1.54554	0.392878	0.861203	0.796078	0.599376	0.718252	0.177679	0.147313	0.656767	1.56652	1.93728	2.12562	0.285242	0.317767	3.01768	0.783126	0.859479	0.891458	0.399792	1.30745	0.717714	1.23142	2.13997	0.122555	1.47047	1.85883	0.229448	0.74272
	Forest land average error as % error of average Forest land sink	0.0374266
	Max annual error	3.01768
	Min annual error	0.122555
	Total average annual error	2.36898
	% of average absolute annual stock change in each compartment, Living Biomass, Mt CO2	0.0318556
	% of average absolute annual stock change in each compartment, Mineral soils, Mt CO2	0.100532
	% of average absolute annual stock change in each compartment, Organic soils, Mt CO2	0.198861
				1990	1991	1992	1993	1994	1995	1996	1997	1998	1999	2000	2001	2002	2003	2004	2005	2006	2007	2008	2009	2010	2011	2012	2013	2014	2015	2016	2017	2018	2019	2020	2021	2022	2023	2024	2025	2026	2027	2028	2029	2030	2031	2032	2033	2034	2035
Comparison with NECP WEM-P	Living Biomass, Mt CO2		[4]																																		-23.2	-22.2	-21.2	-21.25	-21.25	-21.25	-21.25	-21.25	-17.7	-17.7	-17.7	-17.7	-17.7
	Mineral soils, Mt CO2		[4]																																		1	1	1	-2.45	-2.45	-2.45	-2.45	-2.45	-4.2	-4.2	-4.2	-4.2	-4.2
	Organic soils, Mt CO2eq.		[4]																																		11.59	11.59	11.59	12.54	12.54	12.54	12.54	12.54	13.53	13.53	13.53	13.53	13.53
	Forest land net emissions, Mt CO2eq.																																				-10.61	-9.61	-8.61	-11.16	-11.16	-11.16	-11.16	-11.16	-8.37	-8.37	-8.37	-8.37	-8.37
	Difference in forest land net emissions between own calculation and NECP																																				7.76858	7.14095	6.74617	9.15996	9.19038	9.15803	13.8635	13.9848	11.378	11.549	11.7959	11.879	11.8394
				1990	1991	1992	1993	1994	1995	1996	1997	1998	1999	2000	2001	2002	2003	2004	2005	2006	2007	2008	2009	2010	2011	2012	2013	2014	2015	2016	2017	2018	2019	2020	2021	2022	2023	2024	2025	2026	2027	2028	2029	2030	2031	2032	2033	2034	2035
Comparison with NECP WEM-L	Living Biomass, Mt CO2		[4]																																		1.45	2.45	3.45	-2.28	-2.28	-2.28	-2.28	-2.28	-4.85	-4.85	-4.85	-4.85	-4.85
	Mineral soils, Mt CO2		[4]																																		12.38	12.38	12.38	12.95	12.95	12.95	12.95	12.95	13.54	13.54	13.54	13.54	13.54
	Organic soils, Mt CO2eq.		[4]																																		-30.1	-30.1	-30.1	-30.14	-30.14	-30.14	-30.14	-30.14	-35.62	-35.62	-35.62	-35.62	-35.62
	Forest land net emissions, Mt CO2eq.																																				-16.27	-15.27	-14.27	-19.47	-19.47	-19.47	-19.47	-19.47	-26.93	-26.93	-26.93	-26.93	-26.93
	Difference in forest land net emissions between own calculation and NECP																																				5.88109	5.03808	4.62623	9.45476	9.64498	9.69341	5.64143	5.39108	12.9453	12.6889	12.6782	12.6257	12.4509
Differences between own calculation and NECP	Max annual error	4.62623
	Min annual error	13.9848

## Sheet: Scenario data
						Year	1990	1991	1992	1993	1994	1995	1996	1997	1998	1999	2000	2001	2002	2003	2004	2005	2006	2007	2008	2009	2010	2011	2012	2013	2014	2015	2016	2017	2018	2019	2020	2021	2022	2023	2024	2025	2026	2027	2028	2029	2030	2031	2032
Scenario data for growing stock volume, total drain, total roundwood harvesting and collection of harvesting residues.	[4]	WEM-P	Mineral soils	Growing stock volume (Mm3)	Pine																														944											982.5
					Spruce																														587											645.6
					Broadleaved																														350											368.3
			Organic soils		Pine																														339											350.2
					Spruce																														164											175.7
					Broadleaved																														146											137.5
			Whole Finland	Drain (Mm3)	Total drain																																			88.9	88.9	88.9	88.9	88.9	88.9	92.3	92.3	92.3	92.3
					Total roundwood harvest																																			77.3	77.3	77.3	77.3	77.3	77.3	81.9	81.9	81.9	81.9
					Collection of harvesting residues																																			5.7	5.7	5.7	5.7	5.7	5.7	5.6	5.6	5.6	5.6
		WEM-P with changes in residue harvesting			Collection of harvesting residues																																			0	0	0	0	0	0	0	0	0	0
					Collection of harvesting residues																																			11.4	11.4	11.4	11.4	11.4	11.4	11.2	11.2	11.2	11.2
		WEM-L	Mineral soils	Growing stock volume (Mm3)	Pine																														944											999.9
					Spruce																														587											658.1
					Broadleaved																														350											376.2
			Organic soils		Pine																														339											368.9
					Spruce																														164											187.4
					Broadleaved																														146											142.4
			Whole Finland	Drain (Mm3)	Total drain																																			82.6	82.6	82.6	82.6	82.6	82.6	80.4	80.4	80.4	80.4
					Total roundwood harvest																																			71.1	71.1	71.1	71.1	71.1	71.1	70	70	70	70
					Harvesting residues																																			5.2	5.2	5.2	5.2	5.2	5.2	5	5	5	5
		Drain 70 Mm3	Mineral soils	Growing stock volume (Mm3)	Pine																														944											1034.67
					Spruce																														587											683.103
					Broadleaved																														350											392
			Organic soils		Pine																														339											406.299
					Spruce																														164											210.803
					Broadleaved																														146											153.102
			Whole Finland	Drain (Mm3)	Total drain																																			70	70	70	70	70	70	70	70	70	70
					Total roundwood harvest																																			58.6	58.6	58.6	58.6	58.6	58.6	58.6	58.6	58.6	58.6
					Harvesting residues																																			5	5	5	5	5	5	5	5	5	5
[truncated: 7 more columns]

## Sheet: Living biomass
		Reference	Year	1990	1991	1992	1993	1994	1995	1996	1997	1998	1999	2000	2001	2002	2003	2004	2005	2006	2007	2008	2009	2010	2011	2012	2013	2014	2015	2016	2017	2018	2019	2020	2021	2022	2023	2024	2025	2026	2027	2028	2029	2030	2031	2032	2033	2034	2035
Calculation result, and scenario data used	Historical period		Living biomass net emissions (Mt CO2)	-24.0697	-37.7031	-31.502	-29.5194	-21.4757	-20.4391	-27.178	-21.056	-19.4746	-20.6164	-20.9531	-25.5736	-26.6307	-27.7399	-29.2531	-33.5822	-37.0403	-29.2528	-36.834	-50.6121	-36.3996	-35.9767	-37.2412	-30.4185	-28.9142	-23.7976	-19.3404	-15.3824	-8.48706	-15.3721	-20.6384	-11.025	-12.4156
		[1]	Annual increment (Mm3)	80.74	81.76	82.77	83.79	84.8	85.82	86.83	88.64	90.45	92.26	94.07	95.88	97.69	99.5	100.69	101.89	103.08	104.28	105.47	105.94	106.4	106.87	107.33	107.8	106.66	105.52	104.37	103.23	103.57	103.57	103.57	103.57	103.57
		Own calculation	Total drain, corrected for deforestation (Mm3)	55.9181	45.3883	51.6516	54.3512	62.1757	64.0738	59.3748	66.3712	69.5209	70.3636	71.8884	69.784	70.6984	71.5688	71.4768	69.0094	67.2698	75.0671	69.8345	58.6322	71.1325	71.9608	71.3495	77.5996	77.734	80.9286	83.5546	85.7677	91.9492	86.1164	81.655	89.7991	88.6211
		-	Difference between annual increment and total drain (Mm3)	24.8219	36.3717	31.1184	29.4388	22.6243	21.7462	27.4552	22.2688	20.9291	21.8964	22.1816	26.096	26.9916	27.9312	29.2132	32.8806	35.8102	29.2129	35.6355	47.3078	35.2675	34.9092	35.9805	30.2004	28.926	24.5914	20.8154	17.4623	11.6208	17.4536	21.915	13.7709	14.9489
	WEM-P		Living biomass net emissions (Mt CO2)																																		-12.2398	-12.2398	-12.2398	-12.2398	-12.2398	-12.2398	-7.63626	-7.63626	-7.63626	-7.63626	-7.63626	-7.63626	-7.63626
		[4]	Annual increment (Mm3)																																		103.7	103.7	103.7	103.7	103.7	103.7	103.2	103.2	103.2	103.2	103.2	103.2	103.2
		[4]	Total drain (Mm3)																																		88.9	88.9	88.9	88.9	88.9	88.9	92.3	92.3	92.3	92.3	92.3	92.3	92.3
		-	Difference between annual increment and total drain (Mm3)																																		14.8	14.8	14.8	14.8	14.8	14.8	10.9	10.9	10.9	10.9	10.9	10.9	10.9
	WEM-L		Living biomass net emissions (Mt CO2)																																		-20.9748	-20.9748	-20.9748	-20.9748	-20.9748	-20.9748	-25.6964	-25.6964	-25.6964	-25.6964	-25.6964	-25.6964	-25.6964
		[4]	Annual increment (Mm3)																																		104.8	104.8	104.8	104.8	104.8	104.8	106.6	106.6	106.6	106.6	106.6	106.6	106.6
		[4]	Total drain (Mm3)																																		82.6	82.6	82.6	82.6	82.6	82.6	80.4	80.4	80.4	80.4	80.4	80.4	80.4
			Difference between annual increment and total drain (Mm3)																																		22.2	22.2	22.2	22.2	22.2	22.2	26.2	26.2	26.2	26.2	26.2	26.2	26.2
	Drain 70 Mm3		Living biomass net emissions (Mt CO2)																																		-38.4447	-38.4447	-38.4447	-38.4447	-38.4447	-38.4447	-41.5137	-41.5137	-41.5137	-41.5137	-41.5137	-41.5137	-41.5137
		[4]	Annual increment (Mm3)																																		107	107	107	107	107	107	109.6	109.6	109.6	109.6	109.6	109.6	109.6
		[4]	Total drain (Mm3)																																		70	70	70	70	70	70	70	70	70	70	70	70	70
		-	Difference between annual increment and total drain (Mm3)																																		37	37	37	37	37	37	39.6	39.6	39.6	39.6	39.6	39.6	39.6
			-
				1990	1991	1992	1993	1994	1995	1996	1997	1998	1999	2000	2001	2002	2003	2004	2005	2006	2007	2008	2009	2010	2011	2012	2013	2014	2015	2016	2017	2018	2019	2020	2021	2022	2023	2024	2025	2026	2027	2028	2029	2030	2031	2032	2033	2034	2035
		[2] 1990-2021, [3] 2022	Total forest land sink (Mt CO2eq.)	-24.465	-39.37	-32.577	-29.989	-20.987	-19.563	-27.746	-20.819	-19.019	-20.113	-20.15	-24.73	-25.57	-26.49	-28.2	-32.53	-36.26	-27.46	-35.13	-52.02	-36.86	-36.23	-37.61	-29.71	-29.91	-24.97	-20.86	-17.36	-8.61	-15.75	-21.46	-10.86	-12.574
		[1]	Difference between annual increment and total drain (Mm3)	24.8219	36.3717	31.1184	29.4388	22.6243	21.7462	27.4552	22.2688	20.9291	21.8964	22.1816	26.096	26.9916	27.9312	29.2132	32.8806	35.8102	29.2129	35.6355	47.3078	35.2675	34.9092	35.9805	30.2004	28.926	24.5914	20.8154	17.4623	11.6208	17.4536	21.915	13.7709	14.9489
							Figure. Linear regression model used for calculating annual stock change in living biomass.
							Equation: -1,1804*(difference between annual increment and total drain)+5,2301
				1990	1991	1992	1993	1994	1995	1996	1997	1998	1999	2000	2001	2002	2003	2004	2005	2006	2007	2008	2009	2010	2011	2012	2013	2014	2015	2016	2017	2018	2019	2020	2021	2022	2023	2024	2025	2026	2027	2028	2029	2030	2031	2032	2033	2034	2035
Estimating the share of deforestaton wood in total drain	Historical period	[1]	Total drain (Mm3)	56.59	46.13	52.46	55.26	63.14	65.05	60.45	67.64	70.89	71.82	73.47	71.62	72.61	73.57	73.56	70.99	69.06	76.76	71.45	60.33	72.97	73.82	73.14	79.29	79.29	82.35	84.82	86.94	93.12	87.25	82.7	90.87	89.5
		[1]	Total roundwood removals (Mm3)	48.87	39.37	45.15	47.7	55.03	56.71	52.59	58.84	60.97	60.94	61.5	59.36	60.27	61.14	61.16	58.68	56.94	63.85	58.33	48.3	59.69	60.44	59.9	65.25	65.29	68.04	70.32	72.43	78.17	72.93	68.85	76.35	75.11
		[2]	Losses (Forest land to cropland) (kt C)	-45.57	-56.74	-71.14	-85.98	-90.12	-95.19	-116.41	-154.17	-182.6	-219.12	-261.53	-304.62	-344.59	-366.51	-346.85	-301.91	-266.95	-204	-182.1	-230.17	-261.12	-260.87	-271.38	-257.95	-223.84	-221	-206.39	-193.05	-198.25	-194.71	-175.24	-181.15	-149.45
		[2]	Losses (Forest land to grassland) (kt C)	-15.04	-21.27	-21.27	-26.96	-26.6	-26.61	-23.44	-29.67	-25.44	-23.45	-22.27	-29.67	-24.89	-25.77	-42.63	-50.68	-49.45	-49.73	-46.04	-32.36	-23.05	-11.38	-10.91	-13.28	-11.64	-17.86	-21.05	-17.35	-17.24	-18.92	-9.56	-9.56	-22.58
		[2]	Losses (Forest land to settlements) (kt C)	-183.68	-192.73	-201.02	-217.02	-232.13	-231.41	-248.39	-274.73	-287.02	-285.22	-290.52	-333.87	-325.54	-334.59	-367.82	-369	-334.62	-359.66	-360.55	-350.11	-374.66	-394.48	-359.01	-335.2	-322.27	-270.68	-226.22	-210.98	-206.69	-197.12	-193.8	-196.91	-142.68
		[2]	Losses (Total Forest Land) (kt C)	-20329.8	-16567.9	-18749.5	-19733.9	-22492.2	-23183.9	-21439.9	-23988.1	-25138.3	-25499.4	-26104.4	-25395.8	-25705.2	-25995.2	-25984.3	-25142.1	-24462.8	-27199.3	-25448.3	-21156.7	-25504.7	-25805.7	-25555.7	-27838.7	-27863	-29010.9	-29955.8	-30828.5	-33156.9	-31203.9	-29583.4	-32504.2	-31733.5
		Own calculation	SUM, Mt C	-20.574	-16.8387	-19.0429	-20.0639	-22.8411	-23.5371	-21.8281	-24.4467	-25.6334	-26.0272	-26.6788	-26.0639	-26.4002	-26.7221	-26.7416	-25.8637	-25.1138	-27.8127	-26.037	-21.7693	-26.1636	-26.4724	-26.197	-28.4451	-28.4208	-29.5204	-30.4095	-31.2499	-33.5791	-31.6146	-29.962	-32.8918	-32.0482
		Own calculation	Losses/Total drain	-0.363563	-0.365027	-0.362998	-0.363082	-0.361753	-0.361831	-0.361094	-0.361424	-0.361593	-0.362395	-0.363125	-0.36392	-0.363589	-0.36322	-0.363534	-0.364329	-0.363652	-0.362333	-0.364409	-0.360837	-0.358552	-0.358608	-0.358176	-0.358748	-0.358441	-0.358475	-0.358518	-0.359442	-0.3606	-0.362345	-0.362297	-0.361966	-0.358081
		Own calculation	Drain in deforested areas	0.671933	0.741699	0.808351	0.908776	0.964332	0.976174	1.07518	1.26879	1.36911	1.45639	1.58161	1.83601	1.91155	2.00119	2.08316	1.9806	1.79023	1.69289	1.61546	1.69783	1.83747	1.85922	1.79046	1.69041	1.55604	1.42141	1.26538	1.17232	1.17077	1.13359	1.045	1.07087	0.878881
		Own calculation	Drain in Total Forest Land	55.9181	45.3883	51.6516	54.3512	62.1757	64.0738	59.3748	66.3712	69.5209	70.3636	71.8884	69.784	70.6984	71.5688	71.4768	69.0094	67.2698	75.0671	69.8345	58.6322	71.1325	71.9608	71.3495	77.5996	77.734	80.9286	83.5546	85.7677	91.9492	86.1164	81.655	89.7991	88.6211

## Sheet: Mineral soils
Scenarios		Scope	Reference	1971	1972	1973	1974	1975	1976	1977	1978	1979	1980	1981	1982	1983	1984	1985	1986	1987	1988	1989	1990	1991	1992	1993	1994	1995	1996	1997	1998	1999	2000	2001	2002	2003	2004	2005	2006	2007	2008	2009	2010	2011	2012	2013	2014	2015	2016
Historical period	Mineral soils net emissions (Mt CO2), five-year average	Whole Finland	Own calculation																				-9.33228	-8.6441	-8.85728	-8.92842	-9.38262	-10.034	-10.5801	-10.2762	-10.0468	-10.1302	-9.48462	-8.63531	-7.73657	-6.73908	-5.82088	-5.68495	-4.66694	-3.09411	-3.19247	-3.35877	-2.46395	-3.3402	-4.85638	-4.69826	-5.21438	-5.91594	-6.53689
	CO2 balance	South Finland	Own calculation																		-7.84745	-7.17527	-6.88486	-2.13466	-4.59098	-5.01573	-7.79901	-7.46323	-4.06891	-7.78525	-8.08059	-7.74553	-7.2638	-5.61694	-5.55137	-4.84389	-5.01798	-3.73852	-2.42858	-5.77	-1.21309	1.65216	-4.17784	-2.93233	-2.06986	-5.19445	-4.39739	-3.86239	-5.41185
	CO2 balance	North Finland	Own calculation																		-4.18239	-3.71788	-3.81168	-2.89691	-3.41933	-3.57319	-4.16007	-3.589	-3.23365	-3.48176	-3.23927	-2.69361	-2.64147	-2.10293	-2.48757	-2.22944	-0.927436	-1.17934	-0.700259	-1.58933	-0.770191	0.266595	-1.23183	-1.02799	-0.815352	-1.17012	-1.26477	-0.756655	-1.12906
WEM-P	Mineral soils net emissions (Mt CO2), five-year average	Whole Finland	Own calculation
	CO2 balance	South Finland	Own calculation
	CO2 balance	North Finland	Own calculation
WEM-L	Mineral soils net emissions (Mt CO2), five-year average	Whole Finland	Own calculation
	CO2 balance	South Finland	Own calculation
	CO2 balance	North Finland	Own calculation
Drain 70 Mm3	Mineral soils net emissions (Mt CO2), five-year average	Whole Finland	Own calculation
	CO2 balance	South Finland	Own calculation
	CO2 balance	North Finland	Own calculation
WEM-P (double residue harvest)	Mineral soils net emissions (Mt CO2), five-year average	Whole Finland	Own calculation
	CO2 balance	South Finland	Own calculation
	CO2 balance	North Finland	Own calculation
WEM-P (no residue harvest)	Mineral soils net emissions (Mt CO2), five-year average	Whole Finland	Own calculation
	CO2 balance	South Finland	Own calculation
	CO2 balance	North Finland	Own calculation
				1971	1972	1973	1974	1975	1976	1977	1978	1979	1980	1981	1982	1983	1984	1985	1986	1987	1988	1989	1990	1991	1992	1993	1994	1995	1996	1997	1998	1999	2000	2001	2002	2003	2004	2005	2006	2007	2008	2009	2010	2011	2012	2013	2014	2015	2016
Mean growing stock (m3/ha)	Pine	South Finland	Own calculation	40.9508	41.154	41.3571	41.5603	41.7635	41.9666	42.1698	42.5299	42.89	43.25	43.6101	43.9702	44.3303	44.6904	45.0505	45.4105	45.9545	46.4985	47.0424	47.5864	48.1303	48.6743	49.2182	49.7622	50.3062	50.8501	51.4418	52.0334	52.625	53.2167	53.8083	54.3999	54.9916	55.5832	56.3342	57.0852	57.8362	58.5872	59.3382	59.8137	60.2892	60.7647	61.2402	61.7157	61.5161	61.3164
	Spruce	South Finland	Own calculation	43.1669	43.6132	44.0595	44.5058	44.9521	45.3984	45.8447	46.7876	47.7304	48.6733	49.6162	50.559	51.5019	52.4448	53.3876	54.3305	54.1776	54.0248	53.8719	53.719	53.5662	53.4133	53.2604	53.1076	52.9547	52.8018	52.5264	52.2511	51.9757	51.7003	51.4249	51.1495	50.8741	50.5987	51.0454	51.4921	51.9389	52.3856	52.8323	53.126	53.4197	53.7133	54.007	54.3007	54.3007	54.3007
	Broadleaved	South Finland	Own calculation	17.8256	18.1162	18.4068	18.6973	18.9879	19.2784	19.569	19.5887	19.6084	19.6281	19.6478	19.6676	19.6873	19.707	19.7267	19.7464	20.0845	20.4225	20.7605	21.0986	21.4366	21.7746	22.1127	22.4507	22.7888	23.1268	23.411	23.6953	23.9796	24.2638	24.5481	24.8323	25.1166	25.4008	25.9292	26.4576	26.9859	27.5143	28.0426	28.5486	29.0546	29.5607	30.0667	30.5727	30.4586	30.3445
	Pine	North Finland	Own calculation	26.9568	27.1582	27.3595	27.5609	27.7623	27.9636	28.165	27.8848	27.6046	27.3244	27.0442	26.7641	26.4839	26.2037	25.9235	25.6433	26.7843	27.9253	29.0663	30.2073	31.3483	32.4893	33.6303	34.7713	35.9123	37.0532	37.4844	37.9155	38.3466	38.7777	39.2088	39.6399	40.071	40.5021	40.9144	41.3266	41.7389	42.1512	42.5634	43.1759	43.7885	44.401	45.0135	45.626	46.3039	46.9818
	Spruce	North Finland	Own calculation	12.3939	12.1994	12.0048	11.8103	11.6157	11.4212	11.2266	11.1223	11.0181	10.9138	10.8096	10.7053	10.601	10.4968	10.3925	10.2883	10.5699	10.8516	11.1332	11.4148	11.6965	11.9781	12.2598	12.5414	12.8231	13.1047	13.0364	12.968	12.8997	12.8313	12.763	12.6946	12.6263	12.5579	12.7637	12.9694	13.1751	13.3809	13.5866	13.7224	13.8582	13.994	14.1297	14.2655	14.3539	14.4423
	Broadleaved	North Finland	Own calculation	8.36591	8.43236	8.49881	8.56527	8.63172	8.69817	8.76463	8.55579	8.34695	8.13811	7.92928	7.72044	7.5116	7.30276	7.09392	6.88509	7.08815	7.29122	7.49428	7.69735	7.90041	8.10347	8.30654	8.5096	8.71267	8.91573	9.02532	9.1349	9.24449	9.35407	9.46366	9.57324	9.68283	9.79241	9.95008	10.1077	10.2654	10.4231	10.5807	10.6575	10.7342	10.8109	10.8877	10.9644	10.9939	11.0233
Area (Mha)	Mineral soils	South Finland	Own calculation	8.0015	8.0015	8.0015	8.0015	8.0015	8.0015	8.0015	8.0015	8.0015	8.0015	8.0015	8.0015	8.0015	8.0015	8.0015	8.0015	8.0015	8.0015	8.0015	8.05518	8.05617	8.05674	8.05638	8.05611	8.05569	8.05479	8.05295	8.05102	8.04815	8.04429	8.03908	8.03354	8.02727	8.02044	8.0138	8.00782	8.00165	7.99563	7.98978	7.98363	7.9773	7.97182	7.96704	7.9626	7.95881	7.95581
	Mineral soils	North Finland	Own calculation	8.0015	8.0015	8.0015	8.0015	8.0015	8.0015	8.0015	8.0015	8.0015	8.0015	8.0015	8.0015	8.0015	8.0015	8.0015	8.0015	8.0015	8.0015	8.0015	8.05518	8.05617	8.05674	8.05638	8.05611	8.05569	8.05479	8.05295	8.05102	8.04815	8.04429	8.03908	8.03354	8.02727	8.02044	8.0138	8.00782	8.00165	7.99563	7.98978	7.98363	7.9773	7.97182	7.96704	7.9626	7.95881	7.95581
			[5]	16.003	16.003	16.003	16.003	16.003	16.003	16.003	16.003	16.003	16.003	16.003	16.003	16.003	16.003	16.003	16.003	16.003	16.003	16.003	16.1104	16.1123	16.1135	16.1128	16.1122	16.1114	16.1096	16.1059	16.102	16.0963	16.0886	16.0782	16.0671	16.0545	16.0409	16.0276	16.0156	16.0033	15.9913	15.9796	15.9673	15.9546	15.9436	15.9341	15.9252	15.9176	15.9116
				1971	1972	1973	1974	1975	1976	1977	1978	1979	1980	1981	1982	1983	1984	1985	1986	1987	1988	1989	1990	1991	1992	1993	1994	1995	1996	1997	1998	1999	2000	2001	2002	2003	2004	2005	2006	2007	2008	2009	2010	2011	2012	2013	2014	2015	2016
Forest land and poorly productive forest land	Mineral soils	South Finland	[6] from 2009-2023, 1971-2008 own calculation	8.92535	8.92535	8.92535	8.92535	8.92535	8.92535	8.92535	8.92535	8.92535	8.92535	8.92535	8.92535	8.92535	8.92535	8.92535	8.91862	8.91862	8.91862	8.91862	8.91862	8.91862	8.91862	8.91862	8.91862	8.91862	8.84774	8.84774	8.84774	8.84774	8.84774	8.84774	8.84774	8.84774	8.88758	8.88758	8.88758	8.88758	8.88758	8.915	8.915	8.915	8.915	8.915	8.766	8.766	8.766
	Mineral soils	North Finland	[6] from 2009-2023, 1971-2008 own calculation	8.32665	8.32665	8.32665	8.32665	8.32665	8.32665	8.32665	8.32665	8.32665	8.32665	8.32665	8.32665	8.32665	8.32665	8.32665	8.32038	8.32038	8.32038	8.32038	8.32038	8.32038	8.32038	8.32038	8.32038	8.32038	8.25426	8.25426	8.25426	8.25426	8.25426	8.25426	8.25426	8.25426	8.29142	8.29142	8.29142	8.29142	8.29142	8.317	8.317	8.317	8.317	8.317	8.482	8.482	8.482
	Mineral soils	Whole Finland	[6]	17.252	17.252	17.252	17.252	17.252	17.252	17.252	17.252	17.252	17.252	17.252	17.252	17.252	17.252	17.252	17.239	17.239	17.239	17.239	17.239	17.239	17.239	17.239	17.239	17.239	17.102	17.102	17.102	17.102	17.102	17.102	17.102	17.102	17.179	17.179	17.179	17.179	17.179	17.232	17.232	17.232	17.232	17.232	17.248	17.248	17.248
[truncated: 23 more columns]

## Sheet: Organic soils
Tool output for each component (Mt CO2)	Components		1971	1972	1973	1974	1975	1976	1977	1978	1979	1980	1981	1982	1983	1984	1985	1986	1987	1988	1989	1990	1991	1992	1993	1994	1995	1996	1997	1998	1999	2000	2001	2002	2003	2004	2005	2006	2007	2008	2009	2010	2011	2012	2013	2014	2015	2016	2017
Historical period		Organic soils net emissions (Mt CO2)																				-0.105236	1.23908	0.194973	-0.581761	-1.37487	-0.534987	0.564674	-0.72693	-0.192296	0.284229	0.529451	1.66279	1.55627	2.09867	2.14463	3.09472	4.35819	3.69522	5.17728	6.33841	4.20702	5.70268	6.46412	5.92162	6.51724	6.08686	6.90578	7.19591
	1	litter input from living trees (excluding fine root litter)																				-12.1822	-12.3625	-12.5416	-12.7194	-12.9196	-13.1199	-13.3203	-13.4333	-13.5462	-13.6404	-13.7332	-13.8259	-13.932	-14.0381	-14.1439	-14.3483	-14.555	-14.7635	-14.899	-15.0308	-14.9444	-14.8594	-14.7794	-14.6942	-14.6105	-14.4939	-14.3777	-14.2964
	2	Litter inpur form arboreal fine root litter																				-13.0251	-13.1296	-13.233	-13.3352	-13.4487	-13.5623	-13.6751	-13.7877	-13.8993	-13.956	-14.012	-14.0693	-14.1183	-14.1352	-14.1514	-14.1671	-14.1834	-14.187	-14.239	-14.2875	-14.3426	-14.3981	-14.3463	-14.2903	-14.2375	-14.1844	-14.133	-14.0975
	3	Litter input from ground vegetation																				-15.435	-15.3605	-15.2853	-15.2091	-15.1484	-15.0873	-15.0252	-14.9619	-14.898	-14.8319	-14.7641	-14.695	-14.6765	-14.6682	-14.6591	-14.6494	-14.6405	-14.6457	-14.5477	-14.4497	-14.3599	-14.2704	-14.2317	-14.1889	-14.1469	-14.1044	-14.0631	-14.0826
	4	South Finland CO2 stock change in harvesting residues (Yasso07)																				-0.42558	0.418432	-0.330283	-0.362415	-0.766306	-0.596069	-0.104441	-0.774066	-0.810984	-0.765123	-0.794702	-0.58911	-0.609221	-0.586445	-0.619801	-0.346253	-0.249608	-0.894274	-0.164317	0.409457	-0.865718	-0.505892	-0.342769	-0.866852	-0.66577	-1.00107	-0.834633	-0.753507
		North Finland CO2 stock change in harvesting residues (Yasso07)																				-1.3591	-0.40992	-0.874564	-0.778114	-1.16418	-0.923501	-0.378725	-1.06978	-1.09274	-1.03234	-1.04154	-0.798486	-0.844741	-0.768877	-0.802946	-0.500764	-0.413773	-1.05777	-0.304744	0.313487	-1.00306	-0.645045	-0.466753	-1.00488	-0.801525	-1.09746	-0.962644	-0.869383
	6	Decomposition of peat and litter																				42.3218	42.0832	42.4597	41.8225	42.0723	42.7541	43.0685	43.2999	44.055	44.51	44.875	45.6405	45.7371	46.2955	46.5218	47.1065	48.4004	49.2436	49.3321	49.3835	49.7227	50.3815	50.6311	50.9668	50.9795	50.9681	51.2769	51.2954
WEM-P		Organic soils net emissions (Mt CO2)
	1	litter input from living trees (excluding fine root litter)
	2	Litter inpur form arboreal fine root litter
	3	Litter input from ground vegetation
	4	North Finland CO2 stock change in harvesting residues (Yasso07)
		South Finland CO2 stock change in harvesting residues (Yasso07)
	6	Decomposition of peat and litter
WEM-L		Organic soils net emissions (Mt CO2)
	1	litter input from living trees (excluding fine root litter)
	2	Litter inpur form arboreal fine root litter
	3	Litter input from ground vegetation
	4	South Finland CO2 stock change in harvesting residues (Yasso07)
		North Finland CO2 stock change in harvesting residues (Yasso07)
	6	Decomposition of peat and litter
Drain 70		Organic soils net emissions (Mt CO2)
	1	litter input from living trees (excluding fine root litter)
	2	Litter inpur form arboreal fine root litter
	3	Litter input from ground vegetation
	4	South Finland CO2 stock change in harvesting residues (Yasso07)
		North Finland CO2 stock change in harvesting residues (Yasso07)
	6	Decomposition of peat and litter
			1971	1972	1973	1974	1975	1976	1977	1978	1979	1980	1981	1982	1983	1984	1985	1986	1987	1988	1989	1990	1991	1992	1993	1994	1995	1996	1997	1998	1999	2000	2001	2002	2003	2004	2005	2006	2007	2008	2009	2010	2011	2012	2013	2014	2015	2016	2017
Mean growing stock (m3/ha)	South Finland	Pine	26.7524	28.4849	30.2175	31.95	33.6825	35.4151	37.1476	39.2718	41.396	43.5202	45.6444	47.7686	49.8928	52.017	54.1412	56.2654	56.8252	57.385	57.9448	58.5046	59.0644	59.6242	60.184	60.7438	61.3036	61.8634	62.6574	63.4515	64.2455	65.0395	65.8335	66.6276	67.4216	68.2156	68.6427	69.0698	69.4969	69.924	70.3511	70.3262	70.3014	70.2766	70.2518	70.227	69.6217	69.0164	68.4111
	South Finland	Spruce	28.2002	30.231	32.2617	34.2925	36.3233	38.3541	40.3849	40.0934	39.8019	39.5103	39.2188	38.9273	38.6358	38.3443	38.0528	37.7613	37.5885	37.4158	37.243	37.0703	36.8975	36.7248	36.552	36.3792	36.2065	36.0337	35.8837	35.7337	35.5837	35.4337	35.2836	35.1336	34.9836	34.8336	35.0364	35.2392	35.442	35.6449	35.8477	36.5174	37.1872	37.8569	38.5267	39.1965	39.5682	39.94	40.3117
	South Finland	Broadleaved	11.6452	12.5774	13.5096	14.4418	15.374	16.3062	17.2384	18.2772	19.316	20.3547	21.3935	22.4323	23.471	24.5098	25.5486	26.5874	26.9861	27.3848	27.7835	28.1822	28.5809	28.9796	29.3784	29.7771	30.1758	30.5745	30.9872	31.3998	31.8125	32.2252	32.6378	33.0505	33.4632	33.8759	33.9117	33.9476	33.9835	34.0194	34.0553	33.532	33.0087	32.4854	31.9621	31.4388	31.4593	31.4797	31.5001
			66.5977	71.2933	75.9888	80.6843	85.3799	90.0754	94.7709	97.6424	100.514	103.385	106.257	109.128	112	114.871	117.743	120.614	121.4	122.186	122.971
			1971	1972	1973	1974	1975	1976	1977	1978	1979	1980	1981	1982	1983	1984	1985	1986	1987	1988	1989	1990	1991	1992	1993	1994	1995	1996	1997	1998	1999	2000	2001	2002	2003	2004	2005	2006	2007	2008	2009	2010	2011	2012	2013	2014	2015	2016	2017
	North Finland	Pine	18.2977	19.5445	20.7914	22.0383	23.2852	24.5321	25.779	26.999	28.2191	29.4392	30.6592	31.8793	33.0994	34.3194	35.5395	36.7596	38.2996	39.8396	41.3797	42.9197	44.4597	45.9997	47.5398	49.0798	50.6198	52.1599	52.5253	52.8907	53.2561	53.6215	53.987	54.3524	54.7178	55.0832	56.7833	58.4833	60.1834	61.8835	63.5835	63.203	62.8226	62.4421	62.0616	61.6811	60.984	60.2869	59.5898
	North Finland	Spruce	8.41272	8.72319	9.03365	9.34412	9.65459	9.96506	10.2755	10.8369	11.3984	11.9598	12.5212	13.0826	13.644	14.2055	14.7669	15.3283	15.7128	16.0973	16.4817	16.8662	17.2507	17.6352	18.0197	18.4042	18.7887	19.1731	18.9953	18.8175	18.6397	18.4619	18.2841	18.1063	17.9285	17.7507	18.2813	18.8119	19.3425	19.8731	20.4037	20.2912	20.1788	20.0663	19.9539	19.8415	19.9482	20.0549	20.1616
	North Finland	Broadleaved	5.67858	6.06917	6.45976	6.85035	7.24094	7.63154	8.02213	9.29989	10.5777	11.8554	13.1332	14.411	15.6887	16.9665	18.2442	19.522	20.0523	20.5826	21.1129	21.6431	22.1734	22.7037	23.234	23.7643	24.2946	24.8248	25.0145	25.2042	25.3938	25.5835	25.7731	25.9628	26.1525	26.3421	26.8626	27.3832	27.9037	28.4242	28.9447	28.3318	27.7189	27.106	26.4931	25.8802	25.1464	24.4127	23.679
			9.019	9.019	9.019	9.019	9.019	9.019	9.019	9.019	9.019	9.019	9.019	9.019	9.019	9.019	9.019	8.912	8.912	8.912	8.912	8.912	8.912	8.912	8.912	8.912	8.912	9.062	9.062	9.062	9.062	9.062	9.062	9.062	9.062	8.9	8.9	8.9	8.9	8.9	8.762	8.762	8.762	8.762	8.762	8.762	8.788	8.788	8.788
			4.22108	4.22108	4.22108	4.22108	4.22108	4.22108	4.22108	4.22108	4.22108	4.22108	4.22108	4.22108	4.22108	4.22108	4.22108	4.22108	4.22108	4.22108	4.22108	4.22108	4.22431	4.22736	4.23011	4.24171	4.25319	4.26456	4.27577	4.287	4.29292	4.29848	4.30398	4.31438	4.32479	4.33516	4.34554	4.35636	4.36744	4.35342	4.33913	4.32716	4.31539	4.30802	4.29924	4.29082	4.28202	4.27338	4.27373
Area (Mha)	South Finland	Organic soils	2.942	2.942	2.942	2.942	2.942	2.942	2.942	2.942	2.942	2.942	2.942	2.942	2.942	2.942	2.942	2.942	2.942	2.942	2.942	2.942	2.942	2.942	2.942	2.942	2.942	2.942	2.942	2.942	2.942	2.942	2.942	2.942	2.942	2.942	2.942	2.942	2.942	2.942	2.942	2.942	2.942	2.942	2.942	3.111	3.111	3.111	3.111
	South Finland	Drained organic soils	2.2241	2.2241	2.2241	2.2241	2.2241	2.2241	2.2241	2.2241	2.2241	2.2241	2.2241	2.2241	2.2241	2.2241	2.2241	2.2241	2.2241	2.2241	2.2241	2.2241	2.22826	2.23231	2.23625	2.24004	2.24367	2.24715	2.2505	2.25351	2.25116	2.24845	2.24584	2.24323	2.24049	2.23761	2.23478	2.23204	2.22908	2.23066	2.23167	2.23388	2.23638	2.22602	2.21475	2.20428	2.19348	2.18273	2.18258
	North Finland	Organic soils	5.82	5.82	5.82	5.82	5.82	5.82	5.82	5.82	5.82	5.82	5.82	5.82	5.82	5.82	5.82	5.82	5.82	5.82	5.82	5.82	5.82	5.82	5.82	5.82	5.82	5.82	5.82	5.82	5.82	5.82	5.82	5.82	5.82	5.82	5.82	5.82	5.82	5.82	5.82	5.82	5.82	5.82	5.82	5.678	5.678	5.678	5.678
	North Finland	Drained organic soils	1.99698	1.99698	1.99698	1.99698	1.99698	1.99698	1.99698	1.99698	1.99698	1.99698	1.99698	1.99698	1.99698	1.99698	1.99698	1.99698	1.99698	1.99698	1.99698	1.99698	1.99605	1.99504	1.99386	2.00167	2.00951	2.01741	2.02527	2.03349	2.04176	2.05004	2.05814	2.07115	2.08431	2.09755	2.11076	2.12432	2.13836	2.12276	2.10746	2.09328	2.07901	2.082	2.08449	2.08654	2.08855	2.09066	2.09115
Growing stock on peatlands, %	South Finland		0.755982	0.755982	0.755982	0.755982	0.755982	0.755982	0.755982	0.755982	0.755982	0.755982	0.755982	0.755982	0.755982	0.755982	0.755982	0.755982	0.755982	0.755982	0.755982	0.755982	0.757396	0.758774	0.760114	0.7614	0.762636	0.763817	0.764954	0.765978	0.76518	0.764258	0.763372	0.762485	0.761552	0.760575	0.759614	0.758681	0.757673	0.758212	0.758554	0.759307	0.760157	0.756634	0.752806	0.708544	0.705071	0.701617	0.701568
	North Finland		0.343123	0.343123	0.343123	0.343123	0.343123	0.343123	0.343123	0.343123	0.343123	0.343123	0.343123	0.343123	0.343123	0.343123	0.343123	0.343123	0.343123	0.343123	0.343123	0.343123	0.342964	0.342791	0.342587	0.34393	0.345277	0.346634	0.347985	0.349397	0.350818	0.35224	0.353633	0.355868	0.358128	0.360404	0.362674	0.365003	0.367416	0.364735	0.362107	0.35967	0.357218	0.357732	0.358159	0.367478	0.367831	0.368203	0.36829
			1971	1972	1973	1974	1975	1976	1977	1978	1979	1980	1981	1982	1983	1984	1985	1986	1987	1988	1989	1990	1991	1992	1993	1994	1995	1996	1997	1998	1999	2000	2001	2002	2003	2004	2005	2006	2007	2008	2009	2010	2011	2012	2013	2014	2015	2016	2017
Correction to share of growing stock on drained peatlands, %																																									1					0.9
[truncated: 22 more columns]

## Sheet: Weather data
	Reference:	[5] 1960-2022
		South Finland		North Finland
	Year	Temperature, C, 30-year rolling mean	Precipitation, mm, 30-year rolling mean	Temperature, C, 30-year rolling mean	Precipitation, mm, 30-year rolling mean
	1960	3.04465	558.66	1.54709	481.517
	1961	3.75879	606.78	2.09953	567.624
	1962	3.29459	622.71	1.54743	581.444
	1963	3.09616	595.484	1.38016	563.27
	1964	3.09302	574.283	1.40074	558.823
	1965	2.97957	572.224	1.23906	561.578
	1966	2.74012	575.001	0.939225	560.384
	1967	2.80191	584.911	1.01143	567.86
	1968	2.71282	584.019	0.880285	563.461
	1969	2.63482	575.222	0.797243	549.438
	1970	2.61451	574.263	0.793838	548.125
	1971	2.60912	572.957	0.733795	548.862
	1972	2.72048	572.182	0.865788	550.206
	1973	2.7445	572.406	0.875759	548.701
	1974	2.86182	586.498	1.01462	559.564
	1975	2.96582	582.811	1.09265	558.687
	1976	2.87857	576.393	1.01467	553.05
	1977	2.86135	580.283	0.993871	554.754
	1978	2.78614	574.442	0.91678	548.218
	1979	2.78701	577.557	0.922614	551.542
	1980	2.76667	578.671	0.89389	548.196
	1981	2.75565	586.961	0.866486	555.159
	1982	2.769	586.05	0.881801	554.739
	1983	2.79921	590.281	0.902221	560.126
	1984	2.8393	592.182	0.947619	560.526
	1985	2.76305	592.444	0.865521	560.358
	1986	2.75119	594.454	0.854606	561.097
	1987	2.68459	595.981	0.797855	561.062
	1988	2.70717	599.699	0.816651	561.53
	1989	2.78471	599.984	0.895707	564.28
	1990	2.82371	601.82	0.919367	564.862
	1991	2.801	602.359	0.886844	564.39
	1992	2.85447	603.538	0.938846	567.782
	1993	2.87304	606.073	0.950801	569.753
	1994	2.86876	610.582	0.941925	569.534
	1995	2.91757	612.523	0.988863	569.692
	1996	2.96802	613.102	1.0624	569.378
	1997	2.97924	610.57	1.06323	567.654
	1998	3.00741	615.307	1.09005	575.059
	1999	3.06974	618.676	1.14614	580.385
	2000	3.15363	622.538	1.22558	585.875
	2001	3.18083	625.172	1.26957	586.459
	2002	3.16632	624.294	1.23888	584.759
	2003	3.18553	625.212	1.27546	585.789
	2004	3.16324	622.438	1.24882	584.931
	2005	3.16021	626.144	1.27219	587.951
	2006	3.25538	629.918	1.35791	590.548
	2007	3.3175	631.71	1.42371	594.386
	2008	3.43048	641.923	1.5276	604.11
	2009	3.45884	638.194	1.55624	601.087
	2010	3.45923	637.811	1.56388	604.818
	2011	3.53554	635.978	1.65835	603.902
	2012	3.53993	644.079	1.65854	610.824
	2013	3.58468	642.69	1.71138	609.097
	2014	3.62852	641.038	1.75308	610.205
	2015	3.78048	644.424	1.91218	618.779
	2016	3.84358	644.157	1.98857	621.462
	2017	3.95294	644.805	2.08618	623.307
	2018	3.99874	637.827	2.13882	620.173
	2019	3.98276	639.236	2.10774	619.408
	2020	4.04606	642.982	2.16697	628.22
	2021	4.05387	642.632	2.1746	629.187
	2022	4.07918	640.496	2.20553	624.923
	2023	4.1144	642.243	2.23893	626.89
	2024	4.15591	642.868	2.27544	630.19
	2025	4.16626	643.708	2.29161	632.046
	2026	4.21816	645.041	2.32796	635.441
	2027	4.24403	647.71	2.35941	638.119
	2028	4.30232	644.741	2.43123	633.44
	2029	4.32404	646.812	2.46161	635.633
	2030	4.29659	645.279	2.43064	632.72
	2031	4.34091	645.644	2.48005	635.493
	2032	4.37687	651.099	2.5276	641.501
	2033	4.41602	653.638	2.54995	645.788
	2034	4.44828	651.03	2.57165	643.56
	2035	4.44906	651.756	2.54856	643.998

## Sheet: Growing stock
Growing stock on Forest land and poorly productive forest land (Mm3)	Reference	Scope	Soil type	Tree species	1971	1972	1973	1974	1975	1976	1977	1978	1979	1980	1981	1982	1983	1984	1985	1986	1987	1988	1989	1990	1991	1992	1993	1994	1995	1996	1997	1998	1999	2000	2001	2002	2003	2004	2005	2006	2007	2008	2009	2010	2011	2012	2013	2014	2015
	[7]	Whole Finland	Mineral soils and organic soils	Pine	686						745									865										1000								1098					1174					1244
	[7]	Whole Finland	Mineral soils and organic soils	Spruce	586						613									691										695								669					708					740
	[7]	Whole Finland	Mineral soils and organic soils	Broadleaved	266						302									335										397								438					474					492
					1971	1972	1973	1974	1975	1976	1977	1978	1979	1980	1981	1982	1983	1984	1985	1986	1987	1988	1989	1990	1991	1992	1993	1994	1995	1996	1997	1998	1999	2000	2001	2002	2003	2004	2005	2006	2007	2008	2009	2010	2011	2012	2013	2014	2015
	[4]	Whole Finland	Mineral soils	Pine
	[4]	Whole Finland	Mineral soils	Spruce
	[4]	Whole Finland	Mineral soils	Broadleaved
					1971	1972	1973	1974	1975	1976	1977	1978	1979	1980	1981	1982	1983	1984	1985	1986	1987	1988	1989	1990	1991	1992	1993	1994	1995	1996	1997	1998	1999	2000	2001	2002	2003	2004	2005	2006	2007	2008	2009	2010	2011	2012	2013	2014	2015
	[4]	Whole Finland	Organic soils	Pine
	[4]	Whole Finland	Organic soils	Spruce
	[4]	Whole Finland	Organic soils	Broadleaved
					1971	1972	1973	1974	1975	1976	1977	1978	1979	1980	1981	1982	1983	1984	1985	1986	1987	1988	1989	1990	1991	1992	1993	1994	1995	1996	1997	1998	1999	2000	2001	2002	2003	2004	2005	2006	2007	2008	2009	2010	2011	2012	2013	2014	2015
	[11]	South Finland	Mineral soils and organic soils	Pine	425						459									526										584.327								641.591					686					713
	[11]	South Finland	Mineral soils and organic soils	Spruce	448						499									561										540.883								520.648					551					572
	[11]	South Finland	Mineral soils and organic soils	Broadleaved	185						213									235										273.042								301.241					326					339
					1971	1972	1973	1974	1975	1976	1977	1978	1979	1980	1981	1982	1983	1984	1985	1986	1987	1988	1989	1990	1991	1992	1993	1994	1995	1996	1997	1998	1999	2000	2001	2002	2003	2004	2005	2006	2007	2008	2009	2010	2011	2012	2013	2014	2015
	[11]	North Finland	Mineral soils and organic soils	Pine	261						286									289.978										415.673								456.409					488					530
	[11]	North Finland	Mineral soils and organic soils	Spruce	120						114									121.187										153.136								147.407					156					168
	[11]	North Finland	Mineral soils and organic soils	Broadleaved	81						89									97.144										124.795								137.684					149					153
Distribution of growing stock	[8]		Share of growing stock on Peatlands (%) extrapolated		0.14						0.18
	[8]		Share of growing stock on Peatlands (%) extrapolated		0.86						0.82
Growing stock on Forest land and poorly productive forest land (Mm3)					1971	1972	1973	1974	1975	1976	1977	1978	1979	1980	1981	1982	1983	1984	1985	1986	1987	1988	1989	1990	1991	1992	1993	1994	1995	1996	1997	1998	1999	2000	2001	2002	2003	2004	2005	2006	2007	2008	2009	2010	2011	2012	2013	2014	2015
	1971-1996 [own calculation], 2004 [9], 2009-2023 [10]	South Finland	Mineral soils	Pine	365.5						376.38									404.999										449.909								494					529					541
	1971-1996 [own calculation], 2004 [9], 2009-2023 [10]	South Finland	Mineral soils	Spruce	385.28						409.18									484.553										467.177								449.7					471					476
	1971-1996 [own calculation], 2004 [9], 2009-2023 [10]	South Finland	Mineral soils	Broadleaved	159.1						174.66									176.111										204.62								225.752					250					268
					1971	1972	1973	1974	1975	1976	1977	1978	1979	1980	1981	1982	1983	1984	1985	1986	1987	1988	1989	1990	1991	1992	1993	1994	1995	1996	1997	1998	1999	2000	2001	2002	2003	2004	2005	2006	2007	2008	2009	2010	2011	2012	2013	2014	2015
	1971-1996 [own calculation], 2004 [9], 2009-2023 [10]	North Finland	Mineral soils	Pine	224.46						234.52									213.362										305.847								335.82					354					387
	1971-1996 [own calculation], 2004 [9], 2009-2023 [10]	North Finland	Mineral soils	Spruce	103.2						93.48									85.6023										108.17								104.123					113					121
	1971-1996 [own calculation], 2004 [9], 2009-2023 [10]	North Finland	Mineral soils	Broadleaved	69.66						72.98									57.2865										73.5927								81.193					88					93
					1971	1972	1973	1974	1975	1976	1977	1978	1979	1980	1981	1982	1983	1984	1985	1986	1987	1988	1989	1990	1991	1992	1993	1994	1995	1996	1997	1998	1999	2000	2001	2002	2003	2004	2005	2006	2007	2008	2009	2010	2011	2012	2013	2014	2015
	1971-1996 [own calculation], 2004 [9], 2009-2023 [own calculation]	South Finland	Organic soils	Pine	59.5						82.62									125.14										139.016								152.64					157					154.8
	1971-1996 [own calculation], 2004 [9], 2009-2023 [own calculation]	South Finland	Organic soils	Spruce	62.72						89.82									83.9849										80.9732								77.944					80					86.4
	1971-1996 [own calculation], 2004 [9], 2009-2023 [own calculation]	South Finland	Organic soils	Broadleaved	25.9						38.34									59.1329										68.7055								75.801					76					69.3
					1971	1972	1973	1974	1975	1976	1977	1978	1979	1980	1981	1982	1983	1984	1985	1986	1987	1988	1989	1990	1991	1992	1993	1994	1995	1996	1997	1998	1999	2000	2001	2002	2003	2004	2005	2006	2007	2008	2009	2010	2011	2012	2013	2014	2015
	1971-1996 [own calculation], 2004 [9], 2009-2023 [own calculation]	North Finland	Organic soils	Pine	36.54						51.48									73.408										105.228								115.54					134					128.7
	1971-1996 [own calculation], 2004 [9], 2009-2023 [own calculation]	North Finland	Organic soils	Spruce	16.8						20.52									30.6102										38.68								37.233					43					41.4
	1971-1996 [own calculation], 2004 [9], 2009-2023 [own calculation]	North Finland	Organic soils	Broadleaved	11.34						16.02									38.985										50.0818								55.254					61					54
Mean growing stock (m3/ha)					1971	1972	1973	1974	1975	1976	1977	1978	1979	1980	1981	1982	1983	1984	1985	1986	1987	1988	1989	1990	1991	1992	1993	1994	1995	1996	1997	1998	1999	2000	2001	2002	2003	2004	2005	2006	2007	2008	2009	2010	2011	2012	2013	2014	2015
	Own calculation	South Finland	Mineral soils	Pine	40.9508						42.1698									45.4105										50.8501								55.5832					59.3382					61.7157
	Own calculation	South Finland	Mineral soils	Spruce	43.1669						45.8447									54.3305										52.8018								50.5987					52.8323					54.3007
	Own calculation	South Finland	Mineral soils	Broadleaved	17.8256						19.569									19.7464										23.1268								25.4008					28.0426					30.5727
					1971	1972	1973	1974	1975	1976	1977	1978	1979	1980	1981	1982	1983	1984	1985	1986	1987	1988	1989	1990	1991	1992	1993	1994	1995	1996	1997	1998	1999	2000	2001	2002	2003	2004	2005	2006	2007	2008	2009	2010	2011	2012	2013	2014	2015
	Own calculation	North Finland	Mineral soils	Pine	26.9568						28.165									25.6433										37.0532								40.5021					42.5634					45.626
	Own calculation	North Finland	Mineral soils	Spruce	12.3939						11.2266									10.2883										13.1047								12.5579					13.5866					14.2655
	Own calculation	North Finland	Mineral soils	Broadleaved	8.36591						8.76463									6.88509										8.91573								9.79241					10.5807					10.9644
					1971	1972	1973	1974	1975	1976	1977	1978	1979	1980	1981	1982	1983	1984	1985	1986	1987	1988	1989	1990	1991	1992	1993	1994	1995	1996	1997	1998	1999	2000	2001	2002	2003	2004	2005	2006	2007	2008	2009	2010	2011	2012	2013	2014	2015
	Own calculation	South Finland	Organic soils	Pine	26.7524						37.1476									56.2654										61.8634								68.2156					70.3511					70.227
	Own calculation	South Finland	Organic soils	Spruce	28.2002						40.3849									37.7613										36.0337								34.8336					35.8477					39.1965
	Own calculation	South Finland	Organic soils	Broadleaved	11.6452						17.2384									26.5874										30.5745								33.8759					34.0553					31.4388
					1971	1972	1973	1974	1975	1976	1977	1978	1979	1980	1981	1982	1983	1984	1985	1986	1987	1988	1989	1990	1991	1992	1993	1994	1995	1996	1997	1998	1999	2000	2001	2002	2003	2004	2005	2006	2007	2008	2009	2010	2011	2012	2013	2014	2015
	Own calculation	North Finland	Organic soils	Pine	18.2977						25.779									36.7596										52.1599								55.0832					63.5835					61.6811
	Own calculation	North Finland	Organic soils	Spruce	8.41272						10.2755									15.3283										19.1731								17.7507					20.4037					19.8415
	Own calculation	North Finland	Organic soils	Broadleaved	5.67858						8.02213									19.522										24.8248								26.3421					28.9447					25.8802
Interpolation of mean growing stock (m3/ha)					1971	1972	1973	1974	1975	1976	1977	1978	1979	1980	1981	1982	1983	1984	1985	1986	1987	1988	1989	1990	1991	1992	1993	1994	1995	1996	1997	1998	1999	2000	2001	2002	2003	2004	2005	2006	2007	2008	2009	2010	2011	2012	2013	2014	2015
	Own calculation	South Finland	Mineral soils	Pine	40.9508	41.154	41.3571	41.5603	41.7635	41.9666	42.1698	42.5299	42.89	43.25	43.6101	43.9702	44.3303	44.6904	45.0505	45.4105	45.9545	46.4985	47.0424	47.5864	48.1303	48.6743	49.2182	49.7622	50.3062	50.8501	51.4418	52.0334	52.625	53.2167	53.8083	54.3999	54.9916	55.5832	56.3342	57.0852	57.8362	58.5872	59.3382	59.8137	60.2892	60.7647	61.2402	61.7157	61.5161
	Own calculation	South Finland	Mineral soils	Spruce	43.1669	43.6132	44.0595	44.5058	44.9521	45.3984	45.8447	46.7876	47.7304	48.6733	49.6162	50.559	51.5019	52.4448	53.3876	54.3305	54.1776	54.0248	53.8719	53.719	53.5662	53.4133	53.2604	53.1076	52.9547	52.8018	52.5264	52.2511	51.9757	51.7003	51.4249	51.1495	50.8741	50.5987	51.0454	51.4921	51.9389	52.3856	52.8323	53.126	53.4197	53.7133	54.007	54.3007	54.3007
	Own calculation	South Finland	Mineral soils	Broadleaved	17.8256	18.1162	18.4068	18.6973	18.9879	19.2784	19.569	19.5887	19.6084	19.6281	19.6478	19.6676	19.6873	19.707	19.7267	19.7464	20.0845	20.4225	20.7605	21.0986	21.4366	21.7746	22.1127	22.4507	22.7888	23.1268	23.411	23.6953	23.9796	24.2638	24.5481	24.8323	25.1166	25.4008	25.9292	26.4576	26.9859	27.5143	28.0426	28.5486	29.0546	29.5607	30.0667	30.5727	30.4586
					1971	1972	1973	1974	1975	1976	1977	1978	1979	1980	1981	1982	1983	1984	1985	1986	1987	1988	1989	1990	1991	1992	1993	1994	1995	1996	1997	1998	1999	2000	2001	2002	2003	2004	2005	2006	2007	2008	2009	2010	2011	2012	2013	2014	2015
	Own calculation	North Finland	Mineral soils	Pine	26.9568	27.1582	27.3595	27.5609	27.7623	27.9636	28.165	27.8848	27.6046	27.3244	27.0442	26.7641	26.4839	26.2037	25.9235	25.6433	26.7843	27.9253	29.0663	30.2073	31.3483	32.4893	33.6303	34.7713	35.9123	37.0532	37.4844	37.9155	38.3466	38.7777	39.2088	39.6399	40.071	40.5021	40.9144	41.3266	41.7389	42.1512	42.5634	43.1759	43.7885	44.401	45.0135	45.626	46.3039
	Own calculation	North Finland	Mineral soils	Spruce	12.3939	12.1994	12.0048	11.8103	11.6157	11.4212	11.2266	11.1223	11.0181	10.9138	10.8096	10.7053	10.601	10.4968	10.3925	10.2883	10.5699	10.8516	11.1332	11.4148	11.6965	11.9781	12.2598	12.5414	12.8231	13.1047	13.0364	12.968	12.8997	12.8313	12.763	12.6946	12.6263	12.5579	12.7637	12.9694	13.1751	13.3809	13.5866	13.7224	13.8582	13.994	14.1297	14.2655	14.3539
	Own calculation	North Finland	Mineral soils	Broadleaved	8.36591	8.43236	8.49881	8.56527	8.63172	8.69817	8.76463	8.55579	8.34695	8.13811	7.92928	7.72044	7.5116	7.30276	7.09392	6.88509	7.08815	7.29122	7.49428	7.69735	7.90041	8.10347	8.30654	8.5096	8.71267	8.91573	9.02532	9.1349	9.24449	9.35407	9.46366	9.57324	9.68283	9.79241	9.95008	10.1077	10.2654	10.4231	10.5807	10.6575	10.7342	10.8109	10.8877	10.9644	10.9939
					1971	1972	1973	1974	1975	1976	1977	1978	1979	1980	1981	1982	1983	1984	1985	1986	1987	1988	1989	1990	1991	1992	1993	1994	1995	1996	1997	1998	1999	2000	2001	2002	2003	2004	2005	2006	2007	2008	2009	2010	2011	2012	2013	2014	2015
	Own calculation	South Finland	Organic soils	Pine	26.7524	28.4849	30.2175	31.95	33.6825	35.4151	37.1476	39.2718	41.396	43.5202	45.6444	47.7686	49.8928	52.017	54.1412	56.2654	56.8252	57.385	57.9448	58.5046	59.0644	59.6242	60.184	60.7438	61.3036	61.8634	62.6574	63.4515	64.2455	65.0395	65.8335	66.6276	67.4216	68.2156	68.6427	69.0698	69.4969	69.924	70.3511	70.3262	70.3014	70.2766	70.2518	70.227	69.6217
	Own calculation	South Finland	Organic soils	Spruce	28.2002	30.231	32.2617	34.2925	36.3233	38.3541	40.3849	40.0934	39.8019	39.5103	39.2188	38.9273	38.6358	38.3443	38.0528	37.7613	37.5885	37.4158	37.243	37.0703	36.8975	36.7248	36.552	36.3792	36.2065	36.0337	35.8837	35.7337	35.5837	35.4337	35.2836	35.1336	34.9836	34.8336	35.0364	35.2392	35.442	35.6449	35.8477	36.5174	37.1872	37.8569	38.5267	39.1965	39.5682
	Own calculation	South Finland	Organic soils	Broadleaved	11.6452	12.5774	13.5096	14.4418	15.374	16.3062	17.2384	18.2772	19.316	20.3547	21.3935	22.4323	23.471	24.5098	25.5486	26.5874	26.9861	27.3848	27.7835	28.1822	28.5809	28.9796	29.3784	29.7771	30.1758	30.5745	30.9872	31.3998	31.8125	32.2252	32.6378	33.0505	33.4632	33.8759	33.9117	33.9476	33.9835	34.0194	34.0553	33.532	33.0087	32.4854	31.9621	31.4388	31.4593
					1971	1972	1973	1974	1975	1976	1977	1978	1979	1980	1981	1982	1983	1984	1985	1986	1987	1988	1989	1990	1991	1992	1993	1994	1995	1996	1997	1998	1999	2000	2001	2002	2003	2004	2005	2006	2007	2008	2009	2010	2011	2012	2013	2014	2015
	Own calculation	North Finland	Organic soils	Pine	18.2977	19.5445	20.7914	22.0383	23.2852	24.5321	25.779	26.999	28.2191	29.4392	30.6592	31.8793	33.0994	34.3194	35.5395	36.7596	38.2996	39.8396	41.3797	42.9197	44.4597	45.9997	47.5398	49.0798	50.6198	52.1599	52.5253	52.8907	53.2561	53.6215	53.987	54.3524	54.7178	55.0832	56.7833	58.4833	60.1834	61.8835	63.5835	63.203	62.8226	62.4421	62.0616	61.6811	60.984
	Own calculation	North Finland	Organic soils	Spruce	8.41272	8.72319	9.03365	9.34412	9.65459	9.96506	10.2755	10.8369	11.3984	11.9598	12.5212	13.0826	13.644	14.2055	14.7669	15.3283	15.7128	16.0973	16.4817	16.8662	17.2507	17.6352	18.0197	18.4042	18.7887	19.1731	18.9953	18.8175	18.6397	18.4619	18.2841	18.1063	17.9285	17.7507	18.2813	18.8119	19.3425	19.8731	20.4037	20.2912	20.1788	20.0663	19.9539	19.8415	19.9482
	Own calculation	North Finland	Organic soils	Broadleaved	5.67858	6.06917	6.45976	6.85035	7.24094	7.63154	8.02213	9.29989	10.5777	11.8554	13.1332	14.411	15.6887	16.9665	18.2442	19.522	20.0523	20.5826	21.1129	21.6431	22.1734	22.7037	23.234	23.7643	24.2946	24.8248	25.0145	25.2042	25.3938	25.5835	25.7731	25.9628	26.1525	26.3421	26.8626	27.3832	27.9037	28.4242	28.9447	28.3318	27.7189	27.106	26.4931	25.8802	25.1464
Total growing stock volume
	Own calculation	South Finland	Mineral soils	Pine	327.668	329.293	330.919	332.545	334.17	335.796	337.422	340.303	343.184	346.065	348.946	351.828	354.709	357.59	360.471	363.352	367.705	372.057	376.41	383.317	387.746	392.156	396.521	400.89	405.251	409.587	414.258	418.922	423.534	428.09	432.569	437.024	441.432	445.801	451.451	457.128	462.785	468.442	474.099	477.531	480.945	484.405	487.903	491.418	489.595
	Own calculation	South Finland	Mineral soils	Spruce	345.4	348.971	352.542	356.113	359.684	363.255	366.826	374.371	381.915	389.459	397.004	404.548	412.092	419.637	427.181	434.725	433.502	432.279	431.056	432.717	431.538	430.337	429.086	427.84	426.587	425.308	422.993	420.674	418.308	415.892	413.408	410.911	408.38	405.824	409.068	412.34	415.597	418.856	422.118	424.138	426.145	428.193	430.276	432.375	432.169
	Own calculation	South Finland	Mineral soils	Broadleaved	142.632	144.957	147.282	149.607	151.931	154.256	156.581	156.739	156.897	157.054	157.212	157.37	157.528	157.685	157.843	158.001	160.706	163.411	166.115	169.953	172.697	175.433	178.148	180.865	183.579	186.281	188.528	190.771	192.991	195.185	197.344	199.492	201.618	203.726	207.791	211.867	215.932	219.994	224.054	227.922	231.778	235.652	239.542	243.438	242.414
	Own calculation	North Finland	Mineral soils	Pine	215.695	217.306	218.917	220.528	222.14	223.751	225.362	223.12	220.878	218.636	216.395	214.153	211.911	209.669	207.427	205.185	214.315	223.444	232.574	243.325	252.547	261.758	270.938	280.121	289.298	298.456	301.86	305.258	308.619	311.939	315.202	318.449	321.661	324.845	327.879	330.936	333.98	337.025	340.072	344.701	349.314	353.957	358.624	363.302	368.524
	Own calculation	North Finland	Mineral soils	Spruce	99.1701	97.6133	96.0566	94.4999	92.9431	91.3864	89.8296	88.9954	88.1612	87.3269	86.4927	85.6585	84.8243	83.99	83.1558	82.3216	84.5751	86.8287	89.0823	91.9487	94.229	96.5048	98.7694	101.035	103.299	105.556	104.981	104.406	103.818	103.219	102.602	101.983	101.354	100.72	102.285	103.857	105.423	106.989	108.554	109.555	110.551	111.557	112.572	113.591	114.24
	Own calculation	North Finland	Mineral soils	Broadleaved	66.9398	67.4715	68.0033	68.535	69.0667	69.5984	70.1302	68.4591	66.7881	65.1171	63.4461	61.7751	60.1041	58.4331	56.762	55.091	56.7158	58.3407	59.9655	62.0035	63.6471	65.2876	66.9206	68.5543	70.1866	71.8144	72.6804	73.5453	74.401	75.2469	76.0791	76.907	77.7267	78.5394	79.7379	80.941	82.1402	83.339	84.5378	85.0853	85.6299	86.1828	86.7425	87.3051	87.4981
	Own calculation	South Finland	Organic soils	Pine	78.7055	83.8027	88.8998	93.9969	99.094	104.191	109.288	115.538	121.787	128.036	134.286	140.535	146.785	153.034	159.283	165.533	167.18	168.827	170.474	172.121	173.768	175.414	177.061	178.708	180.355	182.002	184.338	186.674	189.01	191.346	193.682	196.018	198.354	200.69	201.947	203.203	204.46	205.716	206.973	206.9	206.827	206.754	206.681	218.476	216.593
	Own calculation	South Finland	Organic soils	Spruce	82.9649	88.9395	94.914	100.889	106.863	112.838	118.812	117.955	117.097	116.239	115.382	114.524	113.667	112.809	111.951	111.094	110.585	110.077	109.569	109.061	108.552	108.044	107.536	107.028	106.52	106.011	105.57	105.129	104.687	104.246	103.804	103.363	102.922	102.48	103.077	103.674	104.27	104.867	105.464	107.434	109.405	111.375	113.346	121.94	123.097
	Own calculation	South Finland	Organic soils	Broadleaved	34.2601	37.0026	39.7452	42.4878	45.2303	47.9729	50.7155	53.7715	56.8276	59.8836	62.9397	65.9958	69.0518	72.1079	75.1639	78.22	79.393	80.566	81.739	82.9121	84.0851	85.2581	86.4311	87.6041	88.7771	89.9502	91.1642	92.3783	93.5924	94.8065	96.0205	97.2346	98.4487	99.6628	99.7684	99.8739	99.9795	100.085	100.191	98.6511	97.1116	95.5721	94.0325	97.8062	97.8697
	Own calculation	North Finland	Organic soils	Pine	106.492	113.749	121.006	128.263	135.52	142.777	150.034	157.134	164.235	171.336	178.437	185.537	192.638	199.739	206.84	213.941	222.904	231.867	240.83	249.793	258.756	267.719	276.681	285.644	294.607	303.57	305.697	307.824	309.951	312.077	314.204	316.331	318.458	320.584	330.479	340.373	350.267	360.162	370.056	367.842	365.627	363.413	361.198	350.225	346.267
	Own calculation	North Finland	Organic soils	Spruce	48.962	50.7689	52.5759	54.3828	56.1897	57.9967	59.8036	63.071	66.3385	69.6059	72.8734	76.1408	79.4083	82.6757	85.9432	89.2106	91.4483	93.686	95.9237	98.1614	100.399	102.637	104.875	107.112	109.35	111.588	110.553	109.518	108.483	107.448	106.413	105.379	104.344	103.309	106.397	109.485	112.573	115.661	118.749	118.095	117.441	116.786	116.132	112.66	113.266
	Own calculation	North Finland	Organic soils	Broadleaved	33.0494	35.3226	37.5958	39.8691	42.1423	44.4155	46.6888	54.1254	61.562	68.9986	76.4351	83.8717	91.3083	98.7449	106.182	113.618	116.704	119.791	122.877	125.963	129.049	132.136	135.222	138.308	141.394	144.481	145.584	146.688	147.792	148.896	150	151.103	152.207	153.311	156.341	159.37	162.399	165.429	168.458	164.891	161.324	157.757	154.19	146.948	142.781
Growing stock per soil type, %
	Own calculation	South Finland	Mineral soils	Pine	0.20713	0.203872	0.200745	0.197741	0.194854	0.192077	0.189404	0.187641	0.18594	0.184297	0.182709	0.181174	0.179688	0.17825	0.176857	0.175508	0.174621	0.173763	0.172934	0.172566	0.171796	0.171047	0.170313	0.169602	0.168911	0.168236	0.169209	0.17017	0.171112	0.172035	0.172936	0.173823	0.174693	0.175547	0.175238	0.17494	0.174649	0.174365	0.174088	0.174744	0.175393	0.176045	0.176697	0.176802	0.176474
	Own calculation	South Finland	Mineral soils	Spruce	0.21834	0.216055	0.213862	0.211756	0.209732	0.207784	0.20591	0.206426	0.206925	0.207406	0.207872	0.208322	0.208757	0.209179	0.209587	0.209983	0.205868	0.201889	0.19804	0.194806	0.191199	0.1877	0.1843	0.181004	0.177803	0.174693	0.172777	0.170882	0.169001	0.167133	0.165275	0.163437	0.161613	0.159805	0.158786	0.1578	0.15684	0.155908	0.155001	0.155206	0.155408	0.155616	0.155827	0.155559	0.155775
	Own calculation	South Finland	Mineral soils	Broadleaved	0.0901627	0.0897455	0.0893452	0.0889606	0.0885911	0.0882355	0.0878933	0.0864251	0.085008	0.0836393	0.0823166	0.0810376	0.0798002	0.0786024	0.0774423	0.0763182	0.0763182	0.0763182	0.0763182	0.0765114	0.0765157	0.0765185	0.0765179	0.0765176	0.0765167	0.0765141	0.0770066	0.077493	0.0779703	0.0784383	0.0788956	0.0793461	0.0797884	0.080223	0.0806574	0.0810805	0.0814897	0.0818867	0.0822723	0.083404	0.0845257	0.0856417	0.0867517	0.0875839	0.087378
	Own calculation	North Finland	Mineral soils	Pine	0.136348	0.134538	0.132801	0.131133	0.129529	0.127987	0.126502	0.123027	0.119674	0.116435	0.113305	0.110278	0.10735	0.104515	0.10177	0.0991093	0.101777	0.104356	0.106851	0.109543	0.111894	0.114171	0.116373	0.118509	0.120581	0.122589	0.123298	0.123999	0.124685	0.125358	0.126014	0.12666	0.127294	0.127917	0.127271	0.126648	0.126039	0.125448	0.124874	0.126137	0.127389	0.128636	0.129878	0.130708	0.132834
	Own calculation	North Finland	Mineral soils	Spruce	0.0626889	0.0604343	0.0582706	0.0561925	0.054195	0.0522735	0.0504238	0.0490716	0.0477665	0.0465059	0.0452877	0.0441098	0.0429702	0.041867	0.0407986	0.0397633	0.0401642	0.0405519	0.040927	0.0413946	0.0417494	0.0420925	0.0424233	0.0427443	0.0430554	0.0433564	0.0428808	0.0424105	0.0419437	0.0414801	0.0410192	0.0405628	0.0401101	0.0396615	0.0397037	0.0397454	0.0397851	0.0398236	0.0398609	0.0400896	0.0403162	0.0405426	0.0407687	0.0408675	0.0411778
	Own calculation	North Finland	Mineral soils	Broadleaved	0.042315	0.0417729	0.0412527	0.040753	0.0402727	0.0398107	0.0393659	0.037748	0.0361864	0.0346781	0.0332205	0.0318111	0.0304475	0.0291275	0.0278491	0.0266103	0.026934	0.027247	0.0275499	0.0279135	0.0281997	0.0284765	0.0287436	0.0290028	0.0292541	0.0294973	0.0296872	0.0298747	0.0300587	0.0302392	0.0304154	0.0305891	0.0307596	0.0309272	0.0309515	0.0309757	0.0309986	0.0310207	0.0310421	0.0311355	0.0312279	0.0313209	0.0314143	0.0314106	0.0315386
	Own calculation	South Finland	Organic soils	Pine	0.0497526	0.0518838	0.0539291	0.0558934	0.0577816	0.0595979	0.0613464	0.0637069	0.0659853	0.0681858	0.0703123	0.0723686	0.074358	0.0762838	0.0781489	0.0799563	0.0793927	0.0788477	0.0783205	0.0774873	0.07699	0.0765105	0.0760511	0.075605	0.075173	0.0747564	0.0752952	0.0758287	0.076362	0.0768955	0.0774317	0.0779647	0.0784969	0.0790277	0.0783888	0.0777649	0.0771603	0.0765723	0.076	0.0757113	0.0754265	0.0751394	0.0748507	0.0786031	0.0780708
	Own calculation	South Finland	Organic soils	Spruce	0.0524451	0.0550641	0.0575775	0.0599915	0.0623118	0.0645438	0.0666925	0.0650396	0.0634442	0.0619033	0.0604141	0.0589742	0.0575811	0.0562326	0.0549265	0.0536609	0.0525164	0.0514097	0.0503392	0.0490983	0.0480956	0.0471256	0.0461887	0.0452795	0.0443979	0.0435435	0.0431213	0.0427041	0.0422947	0.0418928	0.0414997	0.0411118	0.0407304	0.0403547	0.040011	0.0396754	0.0393502	0.0390339	0.0387261	0.0393137	0.0398982	0.0404764	0.0410488	0.0438715	0.0443701
	Own calculation	South Finland	Organic soils	Broadleaved	0.021657	0.022909	0.0241105	0.0252645	0.0263738	0.0274408	0.028468	0.0296494	0.0307897	0.031891	0.0329553	0.0339845	0.0349802	0.035944	0.0368775	0.0377821	0.0377033	0.037627	0.0375533	0.0373263	0.037255	0.037187	0.0371237	0.0370621	0.0370028	0.0369465	0.0372371	0.0375249	0.0378122	0.0380995	0.0383878	0.0386743	0.0389602	0.0392452	0.0387266	0.0382212	0.0377309	0.0372539	0.0367898	0.0360996	0.0354151	0.0347332	0.0340545	0.0351886	0.0352771
	Own calculation	North Finland	Organic soils	Pine	0.0673176	0.0704243	0.0734057	0.0762691	0.0790215	0.0816691	0.0842179	0.0866431	0.088984	0.0912449	0.0934298	0.0955425	0.0975865	0.0995651	0.101481	0.103338	0.105856	0.108289	0.110644	0.112455	0.114645	0.116771	0.11884	0.120846	0.122794	0.12469	0.124866	0.125041	0.125223	0.125413	0.125615	0.125818	0.126027	0.12624	0.12828	0.130259	0.132186	0.13406	0.135884	0.134605	0.133339	0.132073	0.13081	0.126004	0.124812
	Own calculation	North Finland	Organic soils	Spruce	0.0309506	0.031432	0.031894	0.0323377	0.0327642	0.0331744	0.0335694	0.0347771	0.0359428	0.0370686	0.0381566	0.0392087	0.0402266	0.0412119	0.0421661	0.0430908	0.0434283	0.0437545	0.0440701	0.0441915	0.0444832	0.0447671	0.0450455	0.0453153	0.0455776	0.045834	0.0451567	0.0444872	0.0438283	0.0431798	0.0425428	0.0419135	0.0412931	0.0406809	0.0412997	0.0418994	0.0424836	0.0430517	0.0436045	0.0432148	0.0428287	0.0424429	0.0420578	0.0405327	0.0408266
	Own calculation	North Finland	Organic soils	Broadleaved	0.0208917	0.0218689	0.0228067	0.0237074	0.0245731	0.0254059	0.0262077	0.0298445	0.0333548	0.0367451	0.0400216	0.0431897	0.0462549	0.049222	0.0520956	0.0548802	0.0554222	0.0559462	0.0564532	0.0567076	0.057177	0.0576336	0.0580803	0.0585131	0.0589339	0.0593446	0.0594657	0.0595861	0.0597094	0.0598362	0.059968	0.0601002	0.0602347	0.0603708	0.060686	0.0609901	0.0612873	0.0615764	0.0618576	0.060339	0.0588324	0.0573327	0.0558408	0.0528687	0.0514655
[truncated: 24 more columns]

## Sheet: Litter input from living trees
Soil type	Scope		Tree species	Chemical quality	Biomass component	Historical
						1971	1972	1973	1974	1975	1976	1977	1978	1979	1980	1981	1982	1983	1984	1985	1986	1987	1988	1989	1990	1991	1992	1993	1994	1995	1996	1997	1998	1999	2000	2001	2002	2003	2004	2005	2006	2007	2008	2009	2010	2011	2012	2013	2014
Mineral soils	South Finland	Living trees	Pine	non-woody_litter	Foliage	0.466123	0.467927	0.469728	0.471527	0.473325	0.47512	0.476914	0.480088	0.483256	0.486419	0.489576	0.492727	0.495872	0.499012	0.502146	0.505274	0.50999	0.514694	0.519386	0.524066	0.528734	0.53339	0.538035	0.542669	0.547291	0.551903	0.556907	0.561897	0.566876	0.571842	0.576796	0.581738	0.586668	0.591587	0.597814	0.604023	0.610214	0.616387	0.622543	0.626432	0.630314	0.634189	0.638057	0.641919
Mineral soils	South Finland	Living trees	Pine	fine_woody_litter	Branches	0.0682222	0.0685438	0.0688654	0.0691869	0.0695083	0.0698296	0.0701508	0.07072	0.071289	0.0718577	0.0724261	0.0729944	0.0735624	0.0741301	0.0746977	0.075265	0.0761216	0.0769777	0.0778333	0.0786884	0.0795431	0.0803972	0.0812509	0.0821041	0.0829569	0.0838092	0.0847356	0.0856616	0.086587	0.0875119	0.0884363	0.0893602	0.0902836	0.0912065	0.0923773	0.0935473	0.0947166	0.0958851	0.0970529	0.0977919	0.0985306	0.099269	0.100007	0.100745
Mineral soils	South Finland	Living trees	Pine	coarse_woody_litter	Bark	0.00818446	0.00822035	0.00825622	0.00829208	0.00832791	0.00836372	0.00839951	0.0084629	0.00852622	0.00858948	0.00865268	0.00871582	0.0087789	0.00884193	0.00890489	0.00896779	0.00906271	0.0091575	0.00925216	0.00934669	0.0094411	0.00953538	0.00962954	0.00972358	0.00981751	0.00991131	0.0100132	0.010115	0.0102166	0.0103181	0.0104194	0.0105207	0.0106218	0.0107228	0.0108508	0.0109786	0.0111062	0.0112336	0.0113608	0.0114413	0.0115217	0.011602	0.0116822	0.0117624
Mineral soils	South Finland	Living trees	Pine	fine_woody_litter	Roots, coarse >5 cm	0.0458215	0.0460808	0.0463402	0.0465998	0.0468596	0.0471195	0.0473797	0.0478412	0.0483032	0.0487658	0.0492289	0.0496925	0.0501567	0.0506214	0.0510867	0.0515524	0.052257	0.0529627	0.0536696	0.0543777	0.0550868	0.0557971	0.0565086	0.0572211	0.0579347	0.0586494	0.0594279	0.0602077	0.0609887	0.061771	0.0625545	0.0633392	0.0641251	0.0649121	0.0659129	0.0669156	0.0679201	0.0689264	0.0699345	0.0705737	0.0712137	0.0718543	0.0724957	0.0731378
Mineral soils	South Finland	Living trees	Pine	non-woody_litter	Roots, small <5 cm	1.49653	1.50297	1.50942	1.51585	1.52229	1.52872	1.53515	1.54653	1.55789	1.56925	1.58059	1.59192	1.60324	1.61454	1.62583	1.63712	1.65414	1.67113	1.6881	1.70504	1.72196	1.73885	1.75572	1.77256	1.78938	1.80617	1.82441	1.84262	1.86081	1.87896	1.89709	1.9152	1.93328	1.95133	1.97421	1.99705	2.01985	2.04262	2.06534	2.07971	2.09406	2.1084	2.12272	2.13703
Mineral soils	South Finland	Living trees	Pine	coarse_woody_litter	Bark from stump	0.00531676	0.00534359	0.00537042	0.00539725	0.00542409	0.00545093	0.00547777	0.00552535	0.00557293	0.00562052	0.00566812	0.00571572	0.00576334	0.00581095	0.00585858	0.00590621	0.00597817	0.00605015	0.00612215	0.00619416	0.00626618	0.00633822	0.00641027	0.00648233	0.00655441	0.0066265	0.00670493	0.00678337	0.00686182	0.00694029	0.00701878	0.00709728	0.00717579	0.00725432	0.00735402	0.00745375	0.0075535	0.00765327	0.00775306	0.00781626	0.00787946	0.00794267	0.00800589	0.00806912
Mineral soils	South Finland	Living trees	Spruce	non-woody_litter	Foliage	0.417321	0.420647	0.423965	0.427276	0.430579	0.433875	0.437163	0.444086	0.450977	0.457837	0.464667	0.471468	0.478239	0.484983	0.491698	0.498387	0.497305	0.496221	0.495137	0.494052	0.492967	0.491881	0.490794	0.489707	0.488618	0.487529	0.485566	0.4836	0.481631	0.47966	0.477687	0.475712	0.473734	0.471753	0.474965	0.478169	0.481368	0.48456	0.487746	0.489838	0.491926	0.494012	0.496096	0.498176
Mineral soils	South Finland	Living trees	Spruce	fine_woody_litter	Branches	0.0763102	0.0769915	0.0776719	0.0783514	0.0790299	0.0797075	0.0803843	0.081811	0.0832338	0.0846528	0.0860681	0.0874798	0.0888878	0.0902924	0.0916936	0.0930914	0.092865	0.0926385	0.0924119	0.0921853	0.0919585	0.0917317	0.0915048	0.0912777	0.0910506	0.0908235	0.0904139	0.0900041	0.089594	0.0891836	0.088773	0.088362	0.0879507	0.0875391	0.0882066	0.0888733	0.0895392	0.0902044	0.0908688	0.0913051	0.0917411	0.0921768	0.0926122	0.0930473
Mineral soils	South Finland	Living trees	Spruce	coarse_woody_litter	Bark	0.00518115	0.00523053	0.00527986	0.00532916	0.00537842	0.00542763	0.00547682	0.0055806	0.00568422	0.00578768	0.00589098	0.00599413	0.00609713	0.00619998	0.00630269	0.00640526	0.00638864	0.00637202	0.00635539	0.00633876	0.00632213	0.00630549	0.00628885	0.0062722	0.00625555	0.0062389	0.00620889	0.00617887	0.00614883	0.00611878	0.00608872	0.00605865	0.00602856	0.00599847	0.00604728	0.00609607	0.00614482	0.00619353	0.00624222	0.00627421	0.00630618	0.00633814	0.00637009	0.00640203
Mineral soils	South Finland	Living trees	Spruce	fine_woody_litter	Roots, coarse >5 cm	0.0443883	0.0448846	0.0453813	0.0458784	0.0463759	0.0468738	0.0473722	0.0484262	0.049482	0.0505395	0.0515986	0.0526594	0.0537218	0.0547857	0.0558512	0.0569182	0.0567452	0.0565721	0.0563991	0.0562261	0.0560532	0.0558803	0.0557074	0.0555346	0.0553618	0.0551891	0.054878	0.054567	0.0542562	0.0539455	0.0536349	0.0533245	0.0530142	0.0527041	0.0532072	0.0537108	0.0542147	0.0547189	0.0552235	0.0555554	0.0558875	0.0562197	0.056552	0.0568845
Mineral soils	South Finland	Living trees	Spruce	non-woody_litter	Roots, small <5 cm	1.85656	1.87133	1.88608	1.90078	1.91546	1.9301	1.9447	1.97545	2.00607	2.03654	2.06688	2.09708	2.12716	2.15711	2.18694	2.21664	2.21183	2.20702	2.20221	2.19739	2.19257	2.18775	2.18292	2.17809	2.17325	2.16842	2.1597	2.15096	2.14222	2.13347	2.12471	2.11593	2.10715	2.09835	2.11261	2.12685	2.14105	2.15523	2.16938	2.17867	2.18795	2.19721	2.20646	2.21571
Mineral soils	South Finland	Living trees	Spruce	coarse_woody_litter	Bark from stump	0.00560954	0.00566853	0.00572754	0.00578655	0.00584557	0.00590461	0.00596365	0.00608842	0.00621323	0.00633809	0.00646299	0.00658792	0.0067129	0.00683792	0.00696297	0.00708806	0.00706778	0.0070475	0.00702722	0.00700693	0.00698666	0.00696638	0.0069461	0.00692582	0.00690555	0.00688527	0.00684875	0.00681223	0.00677571	0.0067392	0.00670269	0.00666618	0.00662968	0.00659318	0.00665239	0.00671161	0.00677083	0.00683007	0.00688931	0.00692827	0.00696722	0.00700618	0.00704515	0.00708411
Mineral soils	South Finland	Living trees	Decidious	non-woody_litter	Foliage	0.148709	0.151133	0.153557	0.15598	0.158404	0.160828	0.163252	0.163417	0.163581	0.163746	0.16391	0.164075	0.164239	0.164404	0.164568	0.164733	0.167553	0.170373	0.173193	0.176013	0.178833	0.181653	0.184473	0.187293	0.190113	0.192933	0.195304	0.197676	0.200047	0.202418	0.20479	0.207161	0.209533	0.211904	0.216312	0.220719	0.225127	0.229535	0.233943	0.238164	0.242385	0.246607	0.250828	0.255049
Mineral soils	South Finland	Living trees	Decidious	fine_woody_litter	Branches	0.0203474	0.0206969	0.0210468	0.0213969	0.0217473	0.022098	0.022449	0.0224728	0.0224966	0.0225204	0.0225443	0.0225681	0.0225919	0.0226158	0.0226396	0.0226634	0.0230723	0.0234816	0.0238912	0.0243011	0.0247114	0.0251221	0.0255331	0.0259444	0.0263561	0.0267681	0.0271148	0.0274617	0.0278088	0.0281562	0.0285038	0.0288516	0.0291996	0.0295478	0.0301956	0.0308441	0.0314933	0.0321432	0.0327937	0.0334173	0.0340416	0.0346664	0.0352917	0.0359177
Mineral soils	South Finland	Living trees	Decidious	coarse_woody_litter	Bark	0.00352462	0.00357988	0.0036351	0.00369029	0.00374545	0.00380057	0.00385567	0.0038594	0.00386314	0.00386688	0.00387062	0.00387435	0.00387809	0.00388182	0.00388556	0.0038893	0.00395333	0.00401733	0.00408128	0.0041452	0.00420908	0.00427292	0.00433672	0.00440048	0.00446421	0.0045279	0.00458144	0.00463494	0.00468842	0.00474188	0.00479532	0.00484873	0.00490212	0.00495548	0.00505462	0.00515367	0.00525265	0.00535156	0.0054504	0.00554498	0.00563951	0.00573397	0.00582837	0.00592272
Mineral soils	South Finland	Living trees	Decidious	fine_woody_litter	Roots, coarse >5 cm	0.0265673	0.0270004	0.0274334	0.0278665	0.0282995	0.0287326	0.0291656	0.029195	0.0292244	0.0292538	0.0292831	0.0293125	0.0293419	0.0293713	0.0294007	0.0294301	0.0299339	0.0304377	0.0309415	0.0314453	0.0319491	0.0324529	0.0329567	0.0334606	0.0339644	0.0344682	0.0348918	0.0353155	0.0357391	0.0361628	0.0365864	0.0370101	0.0374338	0.0378574	0.0386449	0.0394323	0.0402198	0.0410073	0.0417947	0.0425489	0.043303	0.0440572	0.0448113	0.0455655
Mineral soils	South Finland	Living trees	Decidious	non-woody_litter	Roots, small <5 cm	0.145457	0.147828	0.150199	0.15257	0.154941	0.157312	0.159683	0.159844	0.160005	0.160166	0.160326	0.160487	0.160648	0.160809	0.16097	0.161131	0.163889	0.166648	0.169406	0.172164	0.174923	0.177681	0.180439	0.183198	0.185956	0.188715	0.191034	0.193354	0.195673	0.197993	0.200312	0.202632	0.204951	0.207271	0.211582	0.215894	0.220205	0.224516	0.228828	0.232957	0.237086	0.241215	0.245344	0.249473
Mineral soils	South Finland	Living trees	Decidious	coarse_woody_litter	Bark from stump	0.00228167	0.0023195	0.00235734	0.0023952	0.00243306	0.00247093	0.00250882	0.00251139	0.00251396	0.00251653	0.0025191	0.00252167	0.00252424	0.00252681	0.00252938	0.00253196	0.00257605	0.00262015	0.00266427	0.0027084	0.00275254	0.00279669	0.00284086	0.00288503	0.00292922	0.00297342	0.0030106	0.00304778	0.00308497	0.00312217	0.00315938	0.00319659	0.00323381	0.00327104	0.00334026	0.0034095	0.00347876	0.00354805	0.00361736	0.00368375	0.00375017	0.00381661	0.00388307	0.00394955
Mineral soils	South Finland	Ground vegetation	-	non-woody_litter	Ground vegetation	8.09752	8.09752	8.09752	8.09752	8.09752	8.09752	8.09752	8.09752	8.09752	8.09752	8.09752	8.09752	8.09752	8.09752	8.09752	8.09752	8.09752	8.09752	8.09752	8.15185	8.15285	8.15343	8.15306	8.15278	8.15236	8.15145	8.14959	8.14763	8.14473	8.14082	8.13554	8.12994	8.1236	8.11668	8.10996	8.10391	8.09767	8.09158	8.08566	8.07944	8.07303	8.06748	8.06264	8.05816
					SUM (Mt)	4.84017	4.87408	4.90795	4.94177	4.97554	5.00926	5.04293	5.0994	5.15567	5.21174	5.26764	5.32335	5.37888	5.43425	5.48944	5.54446	5.56815	5.5918	5.61541	5.63898	5.66251	5.686	5.70945	5.73286	5.75623	5.77957	5.79874	5.81785	5.83692	5.85594	5.8749	5.89381	5.91267	5.93149	5.992	6.05242	6.11275	6.17299	6.23315	6.27497	6.31675	6.3585	6.40021	6.44189
						1971	1972	1973	1974	1975	1976	1977	1978	1979	1980	1981	1982	1983	1984	1985	1986	1987	1988	1989	1990	1991	1992	1993	1994	1995	1996	1997	1998	1999	2000	2001	2002	2003	2004	2005	2006	2007	2008	2009	2010	2011	2012	2013	2014
Mineral soils	South Finland			non-woody litter		44.3499	44.5991	44.8479	45.0964	45.3444	45.5921	45.8395	46.26	46.679	47.0964	47.5125	47.927	48.3402	48.752	49.1624	49.5716	49.743	49.9141	50.0848	50.5924	50.7699	50.9444	51.1127	51.2813	51.4485	51.6124	51.7395	51.8656	51.9851	52.0976	52.2008	52.3013	52.3965	52.4873	52.887	53.2897	53.6896	54.0892	54.4886	54.7499	55.0092	55.2737	55.5423	55.8127
Mineral soils	South Finland			fine woody litter		2.25368	2.27401	2.29434	2.31467	2.335	2.35533	2.37566	2.40418	2.43269	2.46118	2.48966	2.51813	2.54658	2.57502	2.60344	2.63186	2.64846	2.66506	2.68168	2.7164	2.73348	2.75042	2.76706	2.78373	2.80035	2.81682	2.83031	2.84376	2.85688	2.86965	2.88192	2.89406	2.90593	2.91757	2.95344	2.98951	3.02545	3.06141	3.09738	3.12314	3.14878	3.17473	3.20092	3.22723
Mineral soils	South Finland			coarse woody litter		0.240831	0.242945	0.245058	0.247171	0.249283	0.251394	0.253505	0.256272	0.259038	0.261802	0.264565	0.267327	0.270087	0.272846	0.275604	0.278361	0.280266	0.28217	0.284073	0.287893	0.289842	0.291776	0.293674	0.295574	0.297468	0.299343	0.300921	0.302494	0.30403	0.305525	0.306967	0.308392	0.309786	0.311155	0.314937	0.318737	0.32252	0.326302	0.330083	0.332828	0.335559	0.338321	0.341107	0.343904
						1971	1972	1973	1974	1975	1976	1977	1978	1979	1980	1981	1982	1983	1984	1985	1986	1987	1988	1989	1990	1991	1992	1993	1994	1995	1996	1997	1998	1999	2000	2001	2002	2003	2004	2005	2006	2007	2008	2009	2010	2011	2012	2013	2014
Mineral soils	North Finland	Living trees	Pine	non-woody_litter	Foliage	0.211435	0.212666	0.213895	0.215122	0.216347	0.217571	0.218792	0.217092	0.215388	0.213681	0.211969	0.210254	0.208535	0.206812	0.205084	0.203353	0.210378	0.217338	0.224236	0.231074	0.237856	0.244584	0.25126	0.257887	0.264465	0.270998	0.273455	0.275906	0.27835	0.280789	0.283221	0.285648	0.288069	0.290484	0.292788	0.295088	0.297382	0.299671	0.301955	0.30534	0.308715	0.312079	0.315433	0.318776
Mineral soils	North Finland	Living trees	Pine	fine_woody_litter	Branches	0.04585	0.0461754	0.0465007	0.0468259	0.047151	0.047476	0.0478008	0.0473488	0.0468965	0.046444	0.0459913	0.0455383	0.0450851	0.0446317	0.044178	0.0437241	0.0455711	0.0474142	0.0492535	0.0510893	0.0529216	0.0547507	0.0565765	0.0583993	0.0602191	0.062036	0.0627218	0.0634072	0.0640922	0.0647768	0.0654611	0.0661449	0.0668284	0.0675116	0.0681645	0.0688171	0.0694694	0.0701214	0.070773	0.0717407	0.0727076	0.0736739	0.0746395	0.0756044
Mineral soils	North Finland	Living trees	Pine	coarse_woody_litter	Bark	0.0056549	0.00569223	0.00572953	0.0057668	0.00580404	0.00584125	0.00587842	0.00582669	0.00577489	0.00572303	0.00567111	0.00561913	0.00556709	0.00551498	0.00546281	0.00541057	0.00562289	0.00583417	0.00604445	0.00625378	0.00646219	0.00666973	0.00687643	0.00708231	0.00728741	0.00749176	0.00756878	0.0076457	0.00772251	0.00779923	0.00787585	0.00795237	0.00802879	0.00810512	0.00817802	0.00825084	0.00832358	0.00839623	0.0084688	0.00857647	0.00868396	0.00879128	0.00889843	0.00900541
Mineral soils	North Finland	Living trees	Pine	fine_woody_litter	Roots, coarse >5 cm	0.0284481	0.0286904	0.0289331	0.0291759	0.0294191	0.0296624	0.0299061	0.0295671	0.0292287	0.0288907	0.0285533	0.0282163	0.0278798	0.0275438	0.0272083	0.0268733	0.0282406	0.0296161	0.0309995	0.0323905	0.0337889	0.0351944	0.0366069	0.0380261	0.0394518	0.0408839	0.0414266	0.0419702	0.0425147	0.04306	0.0436061	0.0441531	0.044701	0.0452496	0.0457751	0.0463012	0.0468282	0.0473558	0.0478842	0.0486705	0.0494585	0.0502479	0.0510389	0.0518314
Mineral soils	North Finland	Living trees	Pine	non-woody_litter	Roots, small <5 cm	1.04076	1.04751	1.05426	1.06099	1.06772	1.07445	1.08116	1.07181	1.06245	1.05308	1.04369	1.0343	1.02489	1.01546	1.00602	0.996572	1.03498	1.07317	1.11115	1.14894	1.18655	1.22397	1.26122	1.29831	1.33523	1.37201	1.38586	1.39969	1.41351	1.4273	1.44107	1.45483	1.46856	1.48227	1.49537	1.50845	1.52151	1.53456	1.54758	1.56691	1.5862	1.60546	1.62468	1.64386
Mineral soils	North Finland	Living trees	Pine	coarse_woody_litter	Bark from stump	0.00623093	0.00627828	0.00632562	0.00637298	0.00642034	0.00646771	0.00651508	0.00644916	0.00638326	0.00631737	0.00625149	0.00618562	0.00611976	0.00605392	0.00598809	0.00592227	0.00619038	0.0064587	0.00672719	0.00699587	0.00726473	0.00753375	0.00780293	0.00807227	0.00834176	0.00861139	0.00871331	0.00881524	0.0089172	0.00901917	0.00912117	0.00922318	0.00932521	0.00942726	0.00952487	0.0096225	0.00972014	0.00981779	0.00991547	0.0100606	0.0102058	0.010351	0.0104963	0.0106416
Mineral soils	North Finland	Living trees	Spruce	non-woody_litter	Foliage	0.0796469	0.0786802	0.07771	0.0767362	0.0757587	0.0747775	0.0737924	0.073263	0.0727323	0.0722006	0.0716677	0.0711336	0.0705983	0.0700618	0.0695241	0.0689852	0.0704382	0.0718825	0.0733181	0.0747456	0.076165	0.0775766	0.0789807	0.0803775	0.0817671	0.0831497	0.0828148	0.0824795	0.0821438	0.0818077	0.0814711	0.0811342	0.0807968	0.0804591	0.0814745	0.0824863	0.0834944	0.0844989	0.0854999	0.0861586	0.0868158	0.0874716	0.0881259	0.0887787
Mineral soils	North Finland	Living trees	Spruce	fine_woody_litter	Branches	0.0259559	0.0256034	0.0252502	0.0248961	0.0245413	0.0241857	0.0238292	0.0236378	0.0234462	0.0232544	0.0230623	0.0228699	0.0226773	0.0224844	0.0222913	0.0220979	0.0226197	0.0231397	0.0236578	0.0241741	0.0246887	0.0252016	0.0257129	0.0262226	0.0267308	0.0272374	0.0271146	0.0269917	0.0268687	0.0267456	0.0266225	0.0264992	0.0263759	0.0262524	0.0266237	0.0269942	0.0273639	0.0277328	0.0281009	0.0283434	0.0285856	0.0288275	0.029069	0.0293103
Mineral soils	North Finland	Living trees	Spruce	coarse_woody_litter	Bark	0.00163946	0.00161572	0.00159194	0.00156814	0.0015443	0.00152043	0.00149654	0.00148372	0.00147089	0.00145805	0.0014452	0.00143234	0.00141947	0.0014066	0.00139371	0.00138081	0.00141563	0.00145038	0.00148505	0.00151966	0.0015542	0.00158868	0.00162309	0.00165744	0.00169174	0.00172597	0.00171767	0.00170936	0.00170105	0.00169274	0.00168442	0.0016761	0.00166778	0.00165945	0.00168451	0.00170953	0.00173452	0.00175948	0.00178441	0.00180085	0.00181727	0.00183369	0.00185009	0.00186647
Mineral soils	North Finland	Living trees	Spruce	fine_woody_litter	Roots, coarse >5 cm	0.00917978	0.0090241	0.00886863	0.00871336	0.0085583	0.00840345	0.00824881	0.00816603	0.00808331	0.00800066	0.00791807	0.00783555	0.00775309	0.0076707	0.00758837	0.00750611	0.00772848	0.00795133	0.00817465	0.00839843	0.00862265	0.00884732	0.00907241	0.00929792	0.00952384	0.00975017	0.00969521	0.00964027	0.00958536	0.00953047	0.0094756	0.00942076	0.00936594	0.00931114	0.00947616	0.00964139	0.00980683	0.00997248	0.0101383	0.0102479	0.0103576	0.0104673	0.0105771	0.010687
Mineral soils	North Finland	Living trees	Spruce	non-woody_litter	Roots, small <5 cm	0.709633	0.701032	0.6924	0.683735	0.675038	0.666307	0.657542	0.652831	0.64811	0.643378	0.638636	0.633883	0.62912	0.624346	0.619561	0.614766	0.627696	0.640547	0.653322	0.666024	0.678653	0.691213	0.703706	0.716132	0.728495	0.740796	0.737817	0.734834	0.731847	0.728857	0.725863	0.722865	0.719864	0.716858	0.725893	0.734894	0.743863	0.7528	0.761705	0.767565	0.773411	0.779245	0.785065	0.790873
Mineral soils	North Finland	Living trees	Spruce	coarse_woody_litter	Bark from stump	0.00282698	0.00278185	0.00273674	0.00269163	0.00264654	0.00260146	0.00255639	0.00253225	0.00250811	0.00248397	0.00245984	0.00243571	0.00241158	0.00238746	0.00236335	0.00233923	0.00240438	0.00246956	0.00253476	0.0026	0.00266526	0.00273055	0.00279586	0.0028612	0.00292657	0.00299196	0.00297609	0.00296022	0.00294435	0.00292848	0.00291262	0.00289675	0.00288089	0.00286503	0.00291278	0.00296054	0.00300832	0.0030561	0.0031039	0.00313545	0.00316701	0.00319857	0.00323014	0.00326171
Mineral soils	North Finland	Living trees	Decidious	non-woody_litter	Foliage	0.0697917	0.0703461	0.0709005	0.0714549	0.0720093	0.0725636	0.073118	0.0713758	0.0696336	0.0678914	0.0661492	0.064407	0.0626648	0.0609226	0.0591804	0.0574382	0.0591322	0.0608262	0.0625203	0.0642143	0.0659084	0.0676024	0.0692965	0.0709905	0.0726846	0.0743786	0.0752928	0.076207	0.0771212	0.0780354	0.0789496	0.0798638	0.080778	0.0816922	0.0830075	0.0843228	0.0856381	0.0869534	0.0882688	0.0889089	0.089549	0.0901891	0.0908292	0.0914694
Mineral soils	North Finland	Living trees	Decidious	fine_woody_litter	Branches	0.00917135	0.00924811	0.0093249	0.00940172	0.00947858	0.00955546	0.00963238	0.00939076	0.00914946	0.00890849	0.00866784	0.00842753	0.00818757	0.00794796	0.00770872	0.00746985	0.00770211	0.00793472	0.00816768	0.00840098	0.0086346	0.00886855	0.00910281	0.00933737	0.00957224	0.00980739	0.00993442	0.0100615	0.0101887	0.010316	0.0104433	0.0105708	0.0106983	0.0108258	0.0110095	0.0111934	0.0113774	0.0115615	0.0117458	0.0118356	0.0119253	0.0120152	0.012105	0.0121949
Mineral soils	North Finland	Living trees	Decidious	coarse_woody_litter	Bark	0.00177507	0.00178917	0.00180327	0.00181737	0.00183147	0.00184557	0.00185967	0.00181536	0.00177105	0.00172673	0.00168242	0.00163811	0.0015938	0.00154949	0.00150518	0.00146087	0.00150396	0.00154704	0.00159013	0.00163321	0.0016763	0.00171939	0.00176247	0.00180556	0.00184864	0.00189173	0.00191498	0.00193823	0.00196148	0.00198474	0.00200799	0.00203124	0.00205449	0.00207774	0.0021112	0.00214465	0.0021781	0.00221155	0.00224501	0.00226129	0.00227757	0.00229385	0.00231013	0.00232641
Mineral soils	North Finland	Living trees	Decidious	fine_woody_litter	Roots, coarse >5 cm	0.0124685	0.0125676	0.0126666	0.0127657	0.0128647	0.0129638	0.0130628	0.0127515	0.0124403	0.012129	0.0118178	0.0115065	0.0111953	0.010884	0.0105728	0.0102615	0.0105642	0.0108668	0.0111695	0.0114721	0.0117748	0.0120774	0.0123801	0.0126827	0.0129854	0.013288	0.0134513	0.0136147	0.013778	0.0139413	0.0141046	0.014268	0.0144313	0.0145946	0.0148296	0.0150646	0.0152996	0.0155345	0.0157695	0.0158839	0.0159983	0.0161126	0.016227	0.0163413
Mineral soils	North Finland	Living trees	Decidious	non-woody_litter	Roots, small <5 cm	0.0682658	0.0688081	0.0693503	0.0698926	0.0704348	0.0709771	0.0715193	0.0698152	0.0681111	0.066407	0.0647029	0.0629988	0.0612947	0.0595905	0.0578864	0.0561823	0.0578393	0.0594963	0.0611533	0.0628103	0.0644673	0.0661244	0.0677814	0.0694384	0.0710954	0.0727524	0.0736466	0.0745408	0.075435	0.0763292	0.0772234	0.0781177	0.0790119	0.0799061	0.0811926	0.0824792	0.0837657	0.0850523	0.0863388	0.086965	0.0875911	0.0882172	0.0888433	0.0894695
Mineral soils	North Finland	Living trees	Decidious	coarse_woody_litter	Bark from stump	0.00189543	0.00191075	0.00192606	0.00194138	0.0019567	0.00197202	0.00198735	0.0019392	0.00189106	0.00184295	0.00179486	0.00174679	0.00169874	0.00165072	0.00160272	0.00155474	0.00160139	0.00164806	0.00169476	0.00174148	0.00178821	0.00183497	0.00188175	0.00192855	0.00197537	0.0020222	0.00204749	0.00207277	0.00209807	0.00212337	0.00214867	0.00217398	0.00219929	0.00222461	0.00226105	0.00229749	0.00233395	0.00237041	0.00240688	0.00242464	0.0024424	0.00246015	0.00247792	0.00249568
Mineral soils	North Finland	Ground vegetation	-	non-woody_litter	Ground vegetation	10.658	10.658	10.658	10.658	10.658	10.658	10.658	10.658	10.658	10.658	10.658	10.658	10.658	10.658	10.658	10.658	10.658	10.658	10.658	10.7295	10.7308	10.7316	10.7311	10.7307	10.7302	10.729	10.7265	10.724	10.7201	10.715	10.708	10.7007	10.6923	10.6832	10.6744	10.6664	10.6582	10.6502	10.6424	10.6342	10.6258	10.6185	10.6121	10.6062
Mineral soils	North Finland				SUM (Mt)	2.32874	2.32851	2.32824	2.32793	2.32757	2.32716	2.32671	2.30516	2.28358	2.26197	2.24034	2.21868	2.19699	2.17527	2.15352	2.13174	2.20002	2.26794	2.33551	2.40274	2.46965	2.53625	2.60256	2.66858	2.73432	2.7998	2.81612	2.83242	2.84868	2.86491	2.88112	2.89729	2.91344	2.92955	2.96002	2.99042	3.02076	3.05105	3.08128	3.11441	3.14747	3.18047	3.21341	3.2463
						1971	1972	1973	1974	1975	1976	1977	1978	1979	1980	1981	1982	1983	1984	1985	1986	1987	1988	1989	1990	1991	1992	1993	1994	1995	1996	1997	1998	1999	2000	2001	2002	2003	2004	2005	2006	2007	2008	2009	2010	2011	2012	2013	2014
Mineral soils	North Finland	Litter from living trees and ground vegetation		non-woody_litter		28.0976	28.0936	28.0894	28.0847	28.0797	28.0744	28.0687	27.9108	27.7526	27.5943	27.4357	27.2769	27.1179	26.9586	26.7991	26.6394	27.1448	27.6472	28.1469	28.836	29.3373	29.8347	30.3262	30.8157	31.3023	31.7849	31.8968	32.0081	32.1154	32.2183	32.3155	32.411	32.5031	32.5924	32.7903	32.99	33.1881	33.386	33.5839	33.8015	34.0175	34.2362	34.4572	34.679
Mineral soils	North Finland	Litter from living trees and ground vegetation		fine_woody_litter		1.04879	1.05067	1.05255	1.05443	1.0563	1.05817	1.06004	1.04709	1.03415	1.02121	1.00827	0.99534	0.982409	0.969482	0.956559	0.943639	0.979593	1.01557	1.05158	1.0949	1.13134	1.16774	1.20404	1.24037	1.27669	1.31295	1.32345	1.33394	1.34426	1.35442	1.36434	1.37419	1.38391	1.39351	1.40945	1.42549	1.44146	1.45743	1.47341	1.49072	1.50797	1.52536	1.54287	1.56043
Mineral soils	North Finland	Litter from living trees and ground vegetation		coarse_woody_litter		0.160212	0.160574	0.160935	0.161297	0.161657	0.162018	0.162378	0.160401	0.158424	0.156446	0.154468	0.15249	0.150512	0.148533	0.146554	0.144575	0.149937	0.155292	0.160641	0.167097	0.17249	0.177869	0.183222	0.188572	0.193912	0.199235	0.200827	0.202415	0.203978	0.205513	0.207012	0.208499	0.209965	0.211412	0.213747	0.216095	0.218434	0.220772	0.22311	0.225612	0.228103	0.230613	0.233139	0.235671
						1971	1972	1973	1974	1975	1976	1977	1978	1979	1980	1981	1982	1983	1984	1985	1986	1987	1988	1989	1990	1991	1992	1993	1994	1995	1996	1997	1998	1999	2000	2001	2002	2003	2004	2005	2006	2007	2008	2009	2010	2011	2012	2013	2014
Organic soils	South Finland	Litter from living trees (excluding fine root litter)	Pine	non-woody_litter	Foliage					0.539067	0.560581	0.581864	0.607664	0.633159	0.658367	0.683307	0.707992	0.732438	0.756656	0.780657	0.804452	0.810689	0.816914	0.823125	0.829322	0.835507	0.841679	0.847838	0.853984	0.860119	0.86624	0.874903	0.883541	0.892155	0.900746	0.909315	0.91786	0.926383	0.934884	0.939448	0.944005	0.948556	0.953101	0.95764	0.957376	0.957113	0.956849	0.956585	0.956322
Organic soils	South Finland	Litter from living trees (excluding fine root litter)	Pine	fine_woody_litter	Branches					0.0566601	0.0594265	0.0621862	0.0655611	0.0689269	0.0722842	0.0756334	0.0789748	0.0823089	0.0856359	0.0889562	0.0922701	0.0931424	0.0940142	0.0948857	0.0957567	0.0966273	0.0974974	0.0983672	0.0992366	0.100106	0.100974	0.102206	0.103436	0.104666	0.105895	0.107123	0.108351	0.109578	0.110804	0.111463	0.112122	0.112781	0.113439	0.114098	0.11406	0.114021	0.113983	0.113945	0.113907
Organic soils	South Finland	Litter from living trees (excluding fine root litter)	Pine	coarse_woody_litter	Stem bark					0.00688587	0.00719813	0.00750863	0.00788704	0.00826309	0.00863691	0.00900862	0.00937833	0.00974614	0.0101121	0.0104764	0.010839	0.0109343	0.0110295	0.0111246	0.0112196	0.0113145	0.0114092	0.0115039	0.0115985	0.0116929	0.0117873	0.011921	0.0120544	0.0121877	0.0123208	0.0124537	0.0125864	0.012719	0.0128513	0.0129224	0.0129935	0.0130645	0.0131355	0.0132064	0.0132023	0.0131982	0.013194	0.0131899	0.0131858
Organic soils	South Finland	Litter from living trees (excluding fine root litter)	Pine	coarse_woody_litter	Stump bark					0.00435851	0.00458663	0.00481495	0.00509512	0.00537555	0.00565623	0.00593715	0.00621829	0.00649964	0.00678119	0.00706295	0.00734489	0.00741922	0.00749357	0.00756793	0.0076423	0.00771668	0.00779107	0.00786548	0.0079399	0.00801432	0.00808877	0.00819437	0.0083	0.00840565	0.00851133	0.00861703	0.00872275	0.00882849	0.00893425	0.00899114	0.00904804	0.00910495	0.00916187	0.00921879	0.00921548	0.00921217	0.00920886	0.00920556	0.00920225
Organic soils	South Finland	Litter from living trees (excluding fine root litter)	Pine	fine_woody_litter	Roots, coarse >5 cm					0.0366718	0.0388298	0.0410026	0.043686	0.0463899	0.0491132	0.0518552	0.0546151	0.0573923	0.0601861	0.0629959	0.0658212	0.0665683	0.0673164	0.0680655	0.0688156	0.0695668	0.0703189	0.0710721	0.0718262	0.0725813	0.0733373	0.0744114	0.0754873	0.0765651	0.0776448	0.0787264	0.0798097	0.0808949	0.0819819	0.0825673	0.0831532	0.0837396	0.0843265	0.0849139	0.0848798	0.0848456	0.0848115	0.0847774	0.0847432
Organic soils	South Finland	Litter from living trees (excluding fine root litter)	Spruce	non-woody_litter	Foliage					0.365268	0.380931	0.396406	0.394195	0.391981	0.389764	0.387543	0.385317	0.383089	0.380856	0.378619	0.376379	0.375049	0.373718	0.372385	0.371052	0.369716	0.36838	0.367041	0.365702	0.364361	0.363018	0.361851	0.360683	0.359514	0.358343	0.357172	0.355999	0.354825	0.353651	0.355239	0.356825	0.358409	0.359991	0.361571	0.366773	0.371954	0.377114	0.382253	0.387372
Organic soils	South Finland	Litter from living trees (excluding fine root litter)	Spruce	fine_woody_litter	Branches					0.065735	0.0688993	0.0720409	0.0715913	0.0711412	0.0706907	0.0702397	0.0697883	0.0693365	0.0688841	0.0684313	0.067978	0.0677092	0.0674402	0.067171	0.0669016	0.0666321	0.0663624	0.0660926	0.0658225	0.0655523	0.0652819	0.065047	0.0648119	0.0645767	0.0643413	0.0641059	0.0638702	0.0636345	0.0633986	0.0637175	0.0640361	0.0643545	0.0646726	0.0649905	0.0660385	0.067084	0.0681268	0.0691672	0.0702051
Organic soils	South Finland	Litter from living trees (excluding fine root litter)	Spruce	coarse_woody_litter	Stem bark					0.00441876	0.00464607	0.00487245	0.00484001	0.00480755	0.00477508	0.00474258	0.00471007	0.00467753	0.00464498	0.00461241	0.00457982	0.00456049	0.00454116	0.00452183	0.00450248	0.00448313	0.00446377	0.00444441	0.00442503	0.00440565	0.00438627	0.00436942	0.00435258	0.00433572	0.00431887	0.004302	0.00428513	0.00426826	0.00425138	0.0042742	0.00429701	0.00431981	0.0043426	0.00436538	0.00444053	0.00451557	0.00459051	0.00466535	0.00474009
Organic soils	South Finland	Litter from living trees (excluding fine root litter)	Spruce	coarse_woody_litter	Stump bark					0.00263034	0.00277362	0.00291672	0.00289619	0.00287566	0.00285512	0.00283458	0.00281403	0.00279349	0.00277293	0.00275238	0.00273182	0.00271963	0.00270744	0.00269526	0.00268307	0.00267087	0.00265868	0.00264649	0.00263429	0.00262209	0.00260989	0.0025993	0.0025887	0.00257811	0.00256751	0.00255691	0.00254631	0.00253571	0.0025251	0.00253944	0.00255377	0.0025681	0.00258243	0.00259675	0.00264405	0.00269132	0.00273857	0.00278579	0.002833
Organic soils	South Finland	Litter from living trees (excluding fine root litter)	Spruce	fine_woody_litter	Roots, coarse >5 cm					0.0368324	0.0390634	0.041304	0.0409818	0.0406598	0.040338	0.0400163	0.0396949	0.0393737	0.0390526	0.0387318	0.0384111	0.0382212	0.0380313	0.0378416	0.0376518	0.0374622	0.0372726	0.0370831	0.0368937	0.0367044	0.0365151	0.0363508	0.0361865	0.0360223	0.0358582	0.0356941	0.0355301	0.0353661	0.0352022	0.0354238	0.0356455	0.0358673	0.0360893	0.0363113	0.0370452	0.0377802	0.0385163	0.0392535	0.0399916
Organic soils	South Finland	Litter from living trees (excluding fine root litter)	Broadleaved	non-woody_litter	Foliage					0.128256	0.136033	0.14381	0.152476	0.161142	0.169807	0.178473	0.187139	0.195805	0.204471	0.213137	0.221802	0.225129	0.228455	0.231781	0.235107	0.238433	0.24176	0.245086	0.248412	0.251738	0.255065	0.258507	0.26195	0.265393	0.268835	0.272278	0.275721	0.279163	0.282606	0.282905	0.283205	0.283504	0.283803	0.284103	0.279737	0.275372	0.271006	0.266641	0.262275
Organic soils	South Finland	Litter from living trees (excluding fine root litter)	Broadleaved	fine_woody_litter	Branches					0.0174108	0.0185247	0.019642	0.0208907	0.0221433	0.0233995	0.0246591	0.025922	0.027188	0.028457	0.0297289	0.0310035	0.0314935	0.0319838	0.0324746	0.0329657	0.0334571	0.033949	0.0344412	0.0349338	0.0354267	0.0359199	0.0364308	0.0369421	0.0374537	0.0379657	0.038478	0.0389907	0.0395037	0.040017	0.0400617	0.0401063	0.040151	0.0401957	0.0402403	0.0395892	0.0389387	0.0382887	0.0376393	0.0369904
Organic soils	South Finland	Litter from living trees (excluding fine root litter)	Broadleaved	coarse_woody_litter	Stem bark					0.0142307	0.0150599	0.0158874	0.0168074	0.0177255	0.0186417	0.0195561	0.0204688	0.02138	0.0222896	0.0231977	0.0241045	0.0244521	0.0247996	0.0251469	0.025494	0.0258409	0.0261877	0.0265342	0.0268806	0.0272268	0.0275728	0.0279308	0.0282886	0.0286462	0.0290036	0.0293609	0.029718	0.0300749	0.0304316	0.0304626	0.0304936	0.0305247	0.0305557	0.0305867	0.0301344	0.0296818	0.0292289	0.0287758	0.0283224
Organic soils	South Finland	Litter from living trees (excluding fine root litter)	Broadleaved	coarse_woody_litter	Stump bark					3.68976e-05	3.91349e-05	4.13722e-05	4.38653e-05	4.63583e-05	4.88514e-05	5.13444e-05	5.38375e-05	5.63305e-05	5.88236e-05	6.13166e-05	6.38096e-05	6.47666e-05	6.57235e-05	6.66804e-05	6.76373e-05	6.85942e-05	6.95511e-05	7.0508e-05	7.1465e-05	7.24219e-05	7.33788e-05	7.43692e-05	7.53596e-05	7.635e-05	7.73404e-05	7.83308e-05	7.93212e-05	8.03117e-05	8.13021e-05	8.13882e-05	8.14743e-05	8.15604e-05	8.16466e-05	8.17327e-05	8.04768e-05	7.92209e-05	7.7965e-05	7.67091e-05	7.54532e-05
Organic soils	South Finland	Litter from living trees (excluding fine root litter)	Broadleaved	fine_woody_litter	Roots, coarse >5 cm					0.0229134	0.0243028	0.0256922	0.0272403	0.0287885	0.0303367	0.0318849	0.0334331	0.0349812	0.0365294	0.0380776	0.0396258	0.04022	0.0408143	0.0414085	0.0420028	0.042597	0.0431913	0.0437855	0.0443797	0.044974	0.0455682	0.0461833	0.0467983	0.0474134	0.0480284	0.0486434	0.0492585	0.0498735	0.0504886	0.0505421	0.0505956	0.050649	0.0507025	0.050756	0.0499761	0.0491962	0.0484163	0.0476363	0.0468564
Organic soils	South Finland				SUM (Mt)					2.89439	3.02677	3.1582	3.25131	3.34377	3.4356	3.52685	3.61754	3.70772	3.7974	3.88661	3.97537	3.99976	4.02412	4.04844	4.07274	4.10466	4.13645	4.16809	4.19949	4.23066	4.26158	4.30065	4.33912	4.36722	4.3945	4.42184	4.44906	4.47589	4.50231	4.51569	4.52917	4.54213	4.56433	4.58536	4.59105	4.59729	4.57703	4.55486	4.53425
						1971	1972	1973	1974	1975	1976	1977	1978	1979	1980	1981	1982	1983	1984	1985	1986	1987	1988	1989	1990	1991	1992	1993	1994	1995	1996	1997	1998	1999	2000	2001	2002	2003	2004	2005	2006	2007	2008	2009	2010	2011	2012	2013	2014
Organic soils	South Finland	Arboreal fine root litter (Mt C)																							2.46529	2.4781	2.49066	2.50307	2.51518	2.52691	2.53826	2.54942	2.55995	2.5554	2.55048	2.54582	2.54112	2.53635	2.53142	2.52649	2.5216	2.51371	2.53362	2.55282	2.57372	2.59495	2.5724	2.54871	2.52596
Organic soils	South Finland	Ground vegetation (excluding dwarf shrub fine root litter) (Mt C)																							2.08629	2.07844	2.07047	2.06235	2.05412	2.0458	2.03737	2.02884	2.02003	2.01078	2.00125	1.99167	1.98212	1.97241	1.96258	1.95285	1.94326	1.93429	1.92497	1.9152	1.90622	1.89746	1.88779	1.87759	1.8682
						1971	1972	1973	1974	1975	1976	1977	1978	1979	1980	1981	1982	1983	1984	1985	1986	1987	1988	1989	1990	1991	1992	1993	1994	1995	1996	1997	1998	1999	2000	2001	2002	2003	2004	2005	2006	2007	2008	2009	2010	2011	2012	2013	2014
Organic soils	South Finland	Litter from living trees and ground vegetation		non-woody_litter						2.29659	2.39657	2.49562	2.56736	2.63841	2.70882	2.77862	2.84785	2.91653	2.9847	3.05238	3.1196	3.13791	3.15619	3.17444	3.19265	3.21684	3.24091	3.26485	3.2886	3.31215	3.3355	3.36508	3.39417	3.41515	3.43546	3.45582	3.47607	3.49599	3.5156	3.52557	3.53563	3.54527	3.56213	3.57806	3.58289	3.58814	3.57269	3.55574	3.54001
Organic soils	South Finland	Litter from living trees and ground vegetation		fine_woody_litter						0.525385	0.553904	0.58242	0.600399	0.61841	0.636453	0.654527	0.672631	0.690762	0.708921	0.727107	0.745318	0.75031	0.755305	0.760301	0.7653	0.771741	0.778166	0.784571	0.790941	0.797277	0.803573	0.811593	0.819516	0.825493	0.831326	0.837184	0.843029	0.848809	0.854526	0.857655	0.860806	0.863861	0.868677	0.873273	0.874762	0.876363	0.872916	0.86911	0.865607
Organic soils	South Finland	Litter from living trees and ground vegetation		coarse_woody_litter						0.072419	0.0762945	0.0801599	0.0835586	0.0869483	0.0903293	0.0937021	0.0970672	0.100425	0.103776	0.10712	0.110457	0.11154	0.112622	0.113703	0.114784	0.116081	0.117375	0.118667	0.119954	0.121235	0.122511	0.123978	0.125429	0.126582	0.127711	0.128841	0.129968	0.131083	0.132187	0.132458	0.132734	0.132995	0.133527	0.134024	0.133401	0.132792	0.131421	0.130004	0.12864
						1971	1972	1973	1974	1975	1976	1977	1978	1979	1980	1981	1982	1983	1984	1985	1986	1987	1988	1989	1990	1991	1992	1993	1994	1995	1996	1997	1998	1999	2000	2001	2002	2003	2004	2005	2006	2007	2008	2009	2010	2011	2012	2013	2014
Organic soils	North Finland	Litter from living trees (excluding fine root litter)	Pine	non-woody_litter	Foliage					0.404164	0.420952	0.437553	0.453628	0.469543	0.485308	0.50093	0.516415	0.531771	0.547003	0.562117	0.577117	0.595895	0.614508	0.632964	0.651269	0.66943	0.687454	0.705345	0.723109	0.740752	0.758276	0.762418	0.766553	0.770682	0.774804	0.778921	0.783031	0.787136	0.791234	0.810223	0.829087	0.847831	0.866459	0.884975	0.880841	0.876701	0.872555	0.868404	0.864248
Organic soils	North Finland	Litter from living trees (excluding fine root litter)	Pine	fine_woody_litter	Branches					0.0398937	0.0419213	0.0439439	0.0459182	0.0478881	0.0498538	0.0518155	0.0537732	0.0557273	0.0576778	0.0596249	0.0615686	0.0640176	0.0664616	0.068901	0.0713359	0.0737665	0.0761929	0.0786152	0.0810337	0.0834484	0.0858595	0.086431	0.0870024	0.0875736	0.0881446	0.0887154	0.089286	0.0898564	0.0904266	0.093077	0.0957236	0.0983663	0.101005	0.103641	0.103051	0.102461	0.101872	0.101282	0.100691
Organic soils	North Finland	Litter from living trees (excluding fine root litter)	Pine	coarse_woody_litter	Stem bark					0.00496821	0.00520272	0.00543586	0.00566273	0.00588841	0.00611296	0.00633644	0.00655889	0.00678035	0.00700087	0.00722049	0.00743923	0.00771415	0.00798779	0.0082602	0.00853144	0.00880156	0.0090706	0.0093386	0.00960559	0.00987161	0.0101367	0.0101995	0.0102622	0.0103248	0.0103875	0.01045	0.0105125	0.010575	0.0106374	0.0109272	0.011216	0.0115038	0.0117907	0.0120766	0.0120127	0.0119487	0.0118847	0.0118207	0.0117566
Organic soils	North Finland	Litter from living trees (excluding fine root litter)	Pine	coarse_woody_litter	Stump bark					0.0053688	0.00566134	0.00595413	0.00624086	0.00652781	0.00681497	0.00710234	0.0073899	0.00767766	0.00796559	0.0082537	0.00854197	0.00890609	0.00927045	0.00963505	0.00999989	0.0103649	0.0107302	0.0110957	0.0114614	0.0118273	0.0121934	0.0122802	0.0123671	0.012454	0.012541	0.0126279	0.0127148	0.0128018	0.0128887	0.0132934	0.0136984	0.0141035	0.0145088	0.0149143	0.0148235	0.0147327	0.014642	0.0145512	0.0144605
Organic soils	North Finland	Litter from living trees (excluding fine root litter)	Pine	fine_woody_litter	Roots, coarse >5 cm					0.0240747	0.0255498	0.0270354	0.0284989	0.0299716	0.0314532	0.0329435	0.0344422	0.0359488	0.0374633	0.0389853	0.0405147	0.0424553	0.0444068	0.046369	0.0483414	0.0503237	0.0523156	0.054317	0.0563274	0.0583467	0.0603746	0.060857	0.0613399	0.0618232	0.0623071	0.0627913	0.0632761	0.0637613	0.0642469	0.0665123	0.0687871	0.0710712	0.0733644	0.0756664	0.0751505	0.0746349	0.0741198	0.0736052	0.073091
Organic soils	North Finland	Litter from living trees (excluding fine root litter)	Spruce	non-woody_litter	Foliage					0.131364	0.134613	0.137839	0.143616	0.149325	0.15497	0.160555	0.166083	0.171557	0.17698	0.182355	0.187683	0.191306	0.194909	0.198492	0.202056	0.205602	0.20913	0.21264	0.216134	0.21961	0.223071	0.221473	0.219871	0.218266	0.216657	0.215045	0.213429	0.211809	0.210186	0.215019	0.21982	0.22459	0.22933	0.234042	0.233046	0.232048	0.23105	0.23005	0.229049
Organic soils	North Finland	Litter from living trees (excluding fine root litter)	Spruce	fine_woody_litter	Branches					0.0209166	0.0214967	0.0220743	0.0231127	0.0241439	0.0251683	0.0261861	0.0271977	0.0282035	0.0292036	0.0301984	0.0311881	0.031863	0.0325357	0.0332062	0.0338746	0.0345409	0.0352052	0.0358675	0.036528	0.0371865	0.0378432	0.0375398	0.0372359	0.0369316	0.036627	0.0363219	0.0360165	0.0357106	0.0354043	0.0363171	0.0372262	0.0381319	0.0390342	0.0399333	0.039743	0.0395526	0.0393621	0.0391714	0.0389806
Organic soils	North Finland	Litter from living trees (excluding fine root litter)	Spruce	coarse_woody_litter	Stem bark					0.0013022	0.00134076	0.00137923	0.00144858	0.00151764	0.00158643	0.00165498	0.00172329	0.00179136	0.00185923	0.00192688	0.00199433	0.00204041	0.00208641	0.00213232	0.00217814	0.00222389	0.00226955	0.00231514	0.00236066	0.00240609	0.00245146	0.00243049	0.0024095	0.0023885	0.00236748	0.00234645	0.0023254	0.00230434	0.00228325	0.00234612	0.00240884	0.00247142	0.00253386	0.00259618	0.00258299	0.00256979	0.00255658	0.00254337	0.00253015
Organic soils	North Finland	Litter from living trees (excluding fine root litter)	Spruce	coarse_woody_litter	Stump bark					0.00130083	0.0013416	0.00138233	0.00145592	0.00152941	0.00160282	0.00167613	0.00174937	0.00182252	0.0018956	0.00196861	0.00204155	0.00209146	0.00214135	0.0021912	0.00224102	0.00229082	0.00234059	0.00239033	0.00244004	0.00248973	0.00253939	0.00251643	0.00249346	0.00247048	0.0024475	0.00242452	0.00240153	0.00237853	0.00235553	0.00242415	0.00249273	0.00256126	0.00262974	0.00269817	0.00268367	0.00266917	0.00265467	0.00264016	0.00262566
Organic soils	North Finland	Litter from living trees (excluding fine root litter)	Spruce	fine_woody_litter	Roots, coarse >5 cm					0.0087936	0.00909968	0.00940654	0.00996332	0.0105224	0.0110838	0.0116473	0.0122128	0.0127803	0.0133498	0.013921	0.014494	0.0148874	0.0152816	0.0156765	0.0160722	0.0164686	0.0168658	0.0172636	0.0176622	0.0180614	0.0184612	0.0182762	0.0180914	0.0179066	0.0177221	0.0175376	0.0173533	0.0171692	0.0169852	0.0175347	0.0180855	0.0186376	0.0191908	0.0197453	0.0196277	0.0195102	0.0193927	0.0192752	0.0191578
Organic soils	North Finland	Litter from living trees (excluding fine root litter)	Broadleaved	non-woody_litter	Foliage					0.0604069	0.0636653	0.0669238	0.0775834	0.088243	0.0989027	0.109562	0.120222	0.130882	0.141541	0.152201	0.16286	0.167284	0.171708	0.176132	0.180556	0.18498	0.189403	0.193827	0.198251	0.202675	0.207099	0.208681	0.210263	0.211845	0.213428	0.21501	0.216592	0.218174	0.219756	0.224099	0.228441	0.232784	0.237126	0.241469	0.236355	0.231242	0.226129	0.221016	0.215903
Organic soils	North Finland	Litter from living trees (excluding fine root litter)	Broadleaved	fine_woody_litter	Branches					0.0078771	0.00832533	0.00877479	0.010253	0.0117422	0.013241	0.0147485	0.0162639	0.0177865	0.0193157	0.0208511	0.0223922	0.0230334	0.0236755	0.0243185	0.0249623	0.025607	0.0262525	0.0268988	0.0275459	0.0281938	0.0288424	0.0290746	0.0293068	0.0295392	0.0297716	0.0300042	0.0302368	0.0304695	0.0307023	0.0313418	0.0319818	0.0326226	0.0332639	0.0339059	0.0331501	0.0323951	0.0316409	0.0308877	0.0301355
Organic soils	North Finland	Litter from living trees (excluding fine root litter)	Broadleaved	coarse_woody_litter	Stem bark					0.00148146	0.00155827	0.00163493	0.00188475	0.00213327	0.00238066	0.00262703	0.0028725	0.00311714	0.00336103	0.00360422	0.00384676	0.00394724	0.00404762	0.0041479	0.00424809	0.00434818	0.00444818	0.0045481	0.00464792	0.00474766	0.00484732	0.00488295	0.00491856	0.00495417	0.00498976	0.00502534	0.00506092	0.00509648	0.00513204	0.00522957	0.00532702	0.00542441	0.00552173	0.00561899	0.00550446	0.00538985	0.00527514	0.00516033	0.00504542
Organic soils	North Finland	Litter from living trees (excluding fine root litter)	Broadleaved	coarse_woody_litter	Stump bark					2.08539e-05	2.19788e-05	2.31037e-05	2.67837e-05	3.04636e-05	3.41436e-05	3.78236e-05	4.15035e-05	4.51835e-05	4.88635e-05	5.25434e-05	5.62234e-05	5.77506e-05	5.92778e-05	6.0805e-05	6.23323e-05	6.38595e-05	6.53867e-05	6.69139e-05	6.84411e-05	6.99683e-05	7.14956e-05	7.20418e-05	7.2588e-05	7.31342e-05	7.36804e-05	7.42266e-05	7.47728e-05	7.53191e-05	7.58653e-05	7.73644e-05	7.88635e-05	8.03626e-05	8.18617e-05	8.33609e-05	8.15957e-05	7.98305e-05	7.80653e-05	7.63001e-05	7.45349e-05
Organic soils	North Finland	Litter from living trees (excluding fine root litter)	Broadleaved	fine_woody_litter	Roots, coarse >5 cm					0.0107919	0.011374	0.0119562	0.0138606	0.0157649	0.0176693	0.0195737	0.0214781	0.0233825	0.0252868	0.0271912	0.0290956	0.0298859	0.0306763	0.0314666	0.0322569	0.0330473	0.0338376	0.0346279	0.0354183	0.0362086	0.036999	0.0372816	0.0375643	0.037847	0.0381296	0.0384123	0.0386949	0.0389776	0.0392603	0.0400361	0.0408119	0.0415877	0.0423635	0.0431392	0.0422258	0.0413123	0.0403988	0.0394853	0.0385718
Organic soils	North Finland				SUM (Mt C)					1.42167	1.47922	1.53635	1.61608	1.69538	1.77427	1.85276	1.93089	2.00865	2.08608	2.16318	2.23997	2.30739	2.37444	2.44116	2.50754	2.57241	2.63681	2.70061	2.77653	2.85274	2.92927	2.95094	2.97319	2.99559	3.01805	3.04033	3.06993	3.09987	3.13005	3.22597	3.32306	3.42159	3.47232	3.52217	3.47185	3.42175	3.40019	3.37771	3.35447
						1971	1972	1973	1974	1975	1976	1977	1978	1979	1980	1981	1982	1983	1984	1985	1986	1987	1988	1989	1990	1991	1992	1993	1994	1995	1996	1997	1998	1999	2000	2001	2002	2003	2004	2005	2006	2007	2008	2009	2010	2011	2012	2013	2014
Organic soils	North Finland	Arboreal fine root litter (Mt C)																							1.08702	1.10272	1.11832	1.13379	1.15266	1.17191	1.19131	1.21087	1.23077	1.25078	1.27097	1.29125	1.30933	1.31871	1.32806	1.33726	1.34659	1.35549	1.34976	1.34377	1.33789	1.33182	1.34024	1.34864	1.35699
Organic soils	North Finland	Ground vegetation (excluding dwarf shrub fine root litter) (Mt C)																							2.12325	2.11079	2.09825	2.08558	2.07725	2.06892	2.06042	2.05169	2.04306	2.03427	2.02532	2.01605	2.02057	2.02801	2.03535	2.04243	2.0496	2.06	2.04258	2.02563	2.01012	1.99445	1.99359	1.9921	1.99006
						1971	1972	1973	1974	1975	1976	1977	1978	1979	1980	1981	1982	1983	1984	1985	1986	1987	1988	1989	1990	1991	1992	1993	1994	1995	1996	1997	1998	1999	2000	2001	2002	2003	2004	2005	2006	2007	2008	2009	2010	2011	2012	2013	2014
Organic soils	North Finland	Litter from living trees and ground vegetation	-	non-woody_litter						1.19007	1.23659	1.28269	1.34761	1.41208	1.47613	1.53976	1.60301	1.6659	1.72843	1.79063	1.85251	1.90608	1.95928	2.01213	2.06464	2.11584	2.16659	2.2168	2.27689	2.33714	2.39758	2.41528	2.43345	2.45173	2.47006	2.48825	2.51241	2.53685	2.56148	2.63706	2.71349	2.791	2.82945	2.86717	2.82643	2.78586	2.76851	2.75042	2.7317
Organic soils	North Finland	Litter from living trees and ground vegetation	-	fine_woody_litter						0.224356	0.235178	0.24601	0.262816	0.279643	0.29649	0.313355	0.330236	0.347132	0.364043	0.380967	0.397904	0.411662	0.425431	0.439211	0.453001	0.466585	0.480146	0.49366	0.509456	0.525378	0.541431	0.54573	0.550141	0.554586	0.559048	0.563484	0.569283	0.575153	0.581076	0.601184	0.621609	0.642401	0.65428	0.666024	0.655088	0.644216	0.638729	0.633071	0.627272
Organic soils	North Finland	Litter from living trees and ground vegetation	-	coarse_woody_litter						0.028841	0.0302076	0.0315714	0.0333887	0.0352007	0.037008	0.0388107	0.0406094	0.0424042	0.0441955	0.0459833	0.0477678	0.0494394	0.0511084	0.0527751	0.0544394	0.0560756	0.0577057	0.0593268	0.0612192	0.0631236	0.0650406	0.0655816	0.066136	0.0666945	0.0672552	0.0678127	0.0685343	0.0692646	0.0700014	0.0723946	0.0748222	0.0772905	0.0786834	0.0800574	0.0788934	0.0777344	0.0772238	0.0766925	0.0761437
[truncated: 21 more columns]

## Sheet: Litter input from residues
	Scope	Soil type	Tree species	Biomass component	Chemical quality	Reference			1971	1972	1973	1974	1975	1976	1977	1978	1979	1980	1981	1982	1983	1984	1985	1986	1987	1988	1989	1990	1991	1992	1993	1994	1995	1996	1997	1998	1999	2000	2001	2002	2003	2004	2005	2006	2007	2008	2009	2010	2011
Total drain, Mm3	Whole Finland	Mineral soil and organic soil	All			[1]			54.96	54.83	54.97	52.04	40.66	40.68	43.01	47.41	57.2	58.8	56	48.5	49.35	52.4	53.85	49.6	54.1	57.1	58.7	55.9181	45.3883	51.6516	54.3512	62.1757	64.0738	59.3748	66.3712	69.5209	70.3636	71.8884	69.784	70.6984	71.5688	71.4768	69.0094	67.2698	75.0671	69.8345	58.6322	71.1325	71.9608
Total roundwood removals, Mm3	Whole Finland	Mineral soil and organic soil	All			[1]			53.75	53.67	53.81	50.88	39.49	39.49	41.84	46.24	55.97	57.62	54.78	47.19	48.09	51.14	52.59	43.91	47.81	50.62	52.04	48.1981	38.6283	44.3416	46.7912	54.0657	55.7338	51.5148	57.5712	59.6009	59.4836	59.9184	57.524	58.3584	59.1388	59.0768	56.6994	55.1498	62.1571	56.7145	46.6022	57.8525	58.5808
Natural drain and waste wood, Mm3	Whole Finland	Mineral soil and organic soil	All			Own calculation			1.21	1.16	1.16	1.16	1.17	1.19	1.17	1.17	1.23	1.18	1.22	1.31	1.26	1.26	1.26	5.69	6.29	6.48	6.66	7.72	6.76	7.31	7.56	8.11	8.34	7.86	8.8	9.92	10.88	11.97	12.26	12.34	12.43	12.4	12.31	12.12	12.91	13.12	12.03	13.28	13.38
Harvesting residues used for energy, Mm3	Whole Finland	Mineral soil and organic soil	All			[11]			0	0	0	0	0	0	0	0	0	0	0	0	0	0	0	0	0	0	0	0	0	0	0	0	0	0	0	0	0	0.378	0.556	0.794	1.111	1.48	1.485	1.735	1.527	2.332	1.938	2.217	2.242
Stumps used for energy, Mm3	Whole Finland	Mineral soil and organic soil	All			[11]			0	0	0	0	0	0	0	0	0	0	0	0	0	0	0	0	0	0	0	0	0	0	0	0	0	0	0	0	0	0.005	0.017	0.044	0.084	0.144	0.376	0.458	0.313	0.773	0.83	1.003	0.964
Natural drain, Mm3	Whole Finland	Mineral soil and organic soil	All			1971-1984 [11], 1985-1995 [12], 1996-2008 [13], 2009-2023 [11], 2024-2039 [11]			1.21	1.16	1.16	1.16	1.17	1.19	1.17	1.17	1.23	1.18	1.22	1.31	1.26	1.26	2.8	2.8	2.8	2.8	2.8	2.8	2.8	2.8	2.8	2.8	2.8	4.9	4.9	4.9	4.9	4.9	4.9	4.9	4.9	4.9	4.9	4.9	4.9	4.9	4.9	4.9	4.9
									1971	1972	1973	1974	1975	1976	1977	1978	1979	1980	1981	1982	1983	1984	1985	1986	1987	1988	1989	1990	1991	1992	1993	1994	1995	1996	1997	1998	1999	2000	2001	2002	2003	2004	2005	2006	2007	2008	2009	2010	2011
Waste wood, Mm3	South Finland	Mineral soil and organic soil	Pine						0	0	0	0	0	0	0	0	0	0	0	0	0	0	-0.380106	0.721681	0.865786	0.924587	0.997367	1.29617	1.02387	1.19507	1.2638	1.43561	1.47835	0.823132	1.07031	1.35641	1.61011	1.90925	1.96664	2.02802	2.09386	2.01065	1.94988	2.01899	2.28998	2.30837	1.8222	2.48293	2.51813
Waste wood, Mm3	South Finland	Mineral soil and organic soil	Spruce						0	0	0	0	0	0	0	0	0	0	0	0	0	0	-0.485578	0.895278	1.10493	1.19128	1.24329	1.60636	1.29551	1.45919	1.53678	1.73372	1.86387	0.972513	1.25699	1.69076	1.99833	2.39137	2.45684	2.49802	2.52936	2.69481	2.60461	2.47073	2.69746	2.36203	2.01804	2.68509	2.68257
Waste wood, Mm3	South Finland	Mineral soil and organic soil	Deciduous						0	0	0	0	0	0	0	0	0	0	0	0	0	0	-0.310863	0.590665	0.697616	0.728661	0.734526	0.918985	0.760994	0.852411	0.890496	0.962958	0.977468	0.507999	0.710699	0.839836	1.03152	1.14646	1.25299	1.22551	1.14971	1.10881	1.1433	1.12657	1.21803	1.4785	1.64548	1.39744	1.41698
Waste wood, Mm3	North Finland	Mineral soil and organic soil	Pine						0	0	0	0	0	0	0	0	0	0	0	0	0	0	-0.164489	0.297516	0.374705	0.370228	0.407275	0.512017	0.409144	0.464321	0.497461	0.545219	0.560577	0.304901	0.404148	0.530047	0.624538	0.768454	0.78034	0.786064	0.831505	0.990849	1.00135	0.943228	1.08184	1.1828	0.891996	1.15049	1.17439
Waste wood, Mm3	North Finland	Mineral soil and organic soil	Spruce						0	0	0	0	0	0	0	0	0	0	0	0	0	0	-0.127092	0.248385	0.296055	0.307977	0.31489	0.389597	0.314778	0.356519	0.377412	0.416759	0.435105	0.234815	0.3	0.411995	0.484814	0.582848	0.602512	0.615692	0.627113	0.356019	0.348822	0.308151	0.347067	0.362472	0.27345	0.305207	0.32243
Waste wood, Mm3	North Finland	Mineral soil and organic soil	Deciduous						0	0	0	0	0	0	0	0	0	0	0	0	0	0	-0.0718725	0.136475	0.150905	0.157265	0.16265	0.196866	0.155704	0.182494	0.194051	0.215734	0.224636	0.11664	0.15786	0.190944	0.230685	0.271618	0.300671	0.286696	0.298459	0.338862	0.362027	0.35233	0.375623	0.525822	0.478836	0.358836	0.365505
Harvesting residues litter input	South Finland	Mineral soil and organic soil	Pine	Foliage					0.482332	0.489142	0.501948	0.473897	0.36742	0.382136	0.357311	0.392356	0.488784	0.478198	0.425433	0.376481	0.385259	0.423905	0.45865	0.425397	0.463238	0.496594	0.525752	0.50938	0.400813	0.471191	0.498208	0.584322	0.595172	0.55141	0.614068	0.635569	0.641586	0.658483	0.631084	0.652855	0.674803	0.649681	0.614064	0.634853	0.730188	0.66376	0.499854	0.714321	0.724856
Harvesting residues litter input	South Finland	Mineral soil and organic soil	Pine	Branches					1.69611	1.72006	1.76509	1.66645	1.29203	1.34378	1.25648	1.37971	1.7188	1.68158	1.49603	1.32389	1.35476	1.49066	1.61284	1.4959	1.62897	1.74626	1.8488	1.79123	1.40945	1.65694	1.75194	2.05476	2.09291	1.93903	2.15936	2.23497	2.25613	2.31554	2.2192	2.29575	2.37293	2.28459	2.15935	2.23245	2.56769	2.3341	1.75773	2.5119	2.54894
Harvesting residues litter input	South Finland	Mineral soil and organic soil	Pine	Stump					0.318021	0.322511	0.330955	0.31246	0.242255	0.251958	0.23559	0.258696	0.322275	0.315296	0.280505	0.248229	0.254017	0.279498	0.302407	0.280482	0.305431	0.327424	0.34665	0.335855	0.264272	0.310675	0.328489	0.385267	0.392421	0.363567	0.40488	0.419057	0.423024	0.434165	0.416099	0.430454	0.444925	0.428361	0.404877	0.418584	0.481443	0.437644	0.329574	0.470981	0.477927
Harvesting residues litter input	South Finland	Mineral soil and organic soil	Pine	Waste wood					0	0	0	0	0	0	0	0	0	0	0	0	0	0	-0.152042	0.288672	0.346314	0.369835	0.398947	0.518469	0.409548	0.478028	0.505519	0.574245	0.591338	0.329253	0.428122	0.542566	0.644043	0.7637	0.786658	0.811209	0.837544	0.804261	0.779954	0.807597	0.915993	0.923349	0.728882	0.993173	1.00725
Harvesting residues litter input	South Finland	Mineral soil and organic soil	Spruce	Foliage					0.552153	0.573708	0.589289	0.554791	0.429199	0.472591	0.504957	0.546393	0.612463	0.678897	0.614425	0.542865	0.534186	0.573193	0.585916	0.527724	0.591193	0.639835	0.65539	0.63128	0.507151	0.575327	0.605824	0.705657	0.750381	0.65148	0.721173	0.792234	0.796285	0.824763	0.788385	0.804154	0.815153	0.870746	0.820254	0.776896	0.860116	0.679188	0.553574	0.772481	0.772192
Harvesting residues litter input	South Finland	Mineral soil and organic soil	Spruce	Branches					1.94164	2.01744	2.07222	1.95091	1.50927	1.66186	1.77567	1.92138	2.15372	2.38733	2.16062	1.90897	1.87846	2.01562	2.06036	1.85573	2.07892	2.24997	2.30467	2.21989	1.78339	2.02313	2.13037	2.48143	2.6387	2.29092	2.53599	2.78588	2.80012	2.90026	2.77234	2.8278	2.86647	3.06196	2.88441	2.73194	3.02458	2.38836	1.94663	2.71642	2.7154
Harvesting residues litter input	South Finland	Mineral soil and organic soil	Spruce	Stump					0.364057	0.378269	0.388542	0.365796	0.282988	0.311598	0.332939	0.360259	0.403822	0.447625	0.405116	0.357933	0.352211	0.37793	0.386318	0.34795	0.389797	0.421869	0.432125	0.416228	0.334385	0.379336	0.399444	0.465268	0.494757	0.429547	0.475499	0.522352	0.525023	0.543799	0.519815	0.530212	0.537463	0.574118	0.540827	0.512239	0.56711	0.447817	0.364994	0.509328	0.509137
Harvesting residues litter input	South Finland	Mineral soil and organic soil	Spruce	Waste wood					0	0	0	0	0	0	0	0	0	0	0	0	0	0	-0.194231	0.358111	0.441973	0.476513	0.497317	0.642545	0.518204	0.583674	0.614713	0.693487	0.745547	0.389005	0.502795	0.676306	0.799334	0.956549	0.982737	0.999207	1.01174	1.07792	1.04185	0.988291	1.07898	0.944811	0.807215	1.07404	1.07303
Harvesting residues litter input	South Finland	Mineral soil and organic soil	Broadleaved	Foliage					0.133907	0.131746	0.12364	0.11677	0.0868616	0.070263	0.0864851	0.0991766	0.131602	0.117065	0.134874	0.110106	0.11128	0.114852	0.10882	0.101007	0.108286	0.113538	0.11233	0.104773	0.0864252	0.0975025	0.101842	0.113707	0.114165	0.0987258	0.118292	0.114164	0.119245	0.11471	0.116646	0.114452	0.107493	0.10394	0.104455	0.102768	0.112674	0.123336	0.130948	0.116634	0.118332
Harvesting residues litter input	South Finland	Mineral soil and organic soil	Broadleaved	Branches					1.94774	1.9163	1.79839	1.69847	1.26344	1.02201	1.25796	1.44257	1.91422	1.70276	1.9618	1.60154	1.61862	1.67057	1.58283	1.4692	1.57507	1.65146	1.63389	1.52397	1.25709	1.41822	1.48134	1.65391	1.66058	1.43601	1.72062	1.66056	1.73447	1.66851	1.69667	1.66475	1.56353	1.51185	1.51934	1.49481	1.63889	1.79398	1.90471	1.69649	1.72119
Harvesting residues litter input	South Finland	Mineral soil and organic soil	Broadleaved	Stump					0.365201	0.359307	0.337199	0.318463	0.236895	0.191626	0.235868	0.270482	0.358915	0.319268	0.367838	0.300288	0.303491	0.313232	0.296782	0.275475	0.295326	0.309649	0.306354	0.285744	0.235705	0.265916	0.277751	0.310109	0.311358	0.269252	0.322615	0.311355	0.325214	0.312846	0.318126	0.312142	0.293162	0.283472	0.284877	0.280278	0.307292	0.336371	0.357132	0.318092	0.322723
Harvesting residues litter input	South Finland	Mineral soil and organic soil	Broadleaved	Waste wood					0	0	0	0	0	0	0	0	0	0	0	0	0	0	-0.149214	0.283519	0.334856	0.349757	0.352572	0.441113	0.365277	0.409157	0.427438	0.46222	0.469185	0.243839	0.341135	0.403121	0.495129	0.550299	0.601435	0.588244	0.551859	0.532228	0.548785	0.540754	0.584654	0.709681	0.789829	0.670771	0.680151
Harvesting residues litter input	North Finland	Mineral soil and organic soil	Pine	Foliage					0.223427	0.203406	0.211513	0.201415	0.16664	0.165833	0.163151	0.187459	0.224062	0.239311	0.212916	0.188749	0.201706	0.213427	0.198478	0.175372	0.200485	0.198849	0.214691	0.201216	0.160167	0.183072	0.196107	0.221915	0.225685	0.204251	0.231873	0.248362	0.248862	0.265033	0.250406	0.253048	0.267975	0.320163	0.315349	0.296589	0.344957	0.340109	0.244686	0.330988	0.338053
Harvesting residues litter input	North Finland	Mineral soil and organic soil	Pine	Branches					0.785679	0.715272	0.743781	0.708271	0.585985	0.583148	0.573717	0.659197	0.787909	0.841534	0.748715	0.663732	0.709297	0.750512	0.697945	0.616692	0.705004	0.699248	0.754956	0.707574	0.563224	0.643771	0.689606	0.78036	0.793616	0.718247	0.815376	0.873361	0.87512	0.931983	0.880549	0.889838	0.942329	1.12585	1.10892	1.04295	1.21304	1.19599	0.860435	1.16392	1.18876
Harvesting residues litter input	North Finland	Mineral soil and organic soil	Pine	Stump					0.147315	0.134114	0.139459	0.132801	0.109872	0.10934	0.107572	0.123599	0.147733	0.157788	0.140384	0.12445	0.132993	0.140721	0.130865	0.11563	0.132188	0.131109	0.141554	0.13267	0.105604	0.120707	0.129301	0.146317	0.148803	0.134671	0.152883	0.163755	0.164085	0.174747	0.165103	0.166845	0.176687	0.211096	0.207922	0.195553	0.227444	0.224247	0.161331	0.218234	0.222892
Harvesting residues litter input	North Finland	Mineral soil and organic soil	Pine	Waste wood					0	0	0	0	0	0	0	0	0	0	0	0	0	0	-0.0657955	0.119006	0.149882	0.148091	0.16291	0.204807	0.163658	0.185729	0.198984	0.218088	0.224231	0.121961	0.161659	0.212019	0.249815	0.307381	0.312136	0.314426	0.332602	0.39634	0.400541	0.377291	0.432735	0.473121	0.356799	0.460197	0.469755
Harvesting residues litter input	North Finland	Mineral soil and organic soil	Spruce	Foliage					0.15021	0.14827	0.149076	0.140826	0.120577	0.112412	0.127208	0.136598	0.158834	0.196456	0.184607	0.151812	0.16002	0.16735	0.153353	0.146411	0.158404	0.165414	0.165991	0.153106	0.123226	0.140568	0.148782	0.169629	0.17517	0.157301	0.172119	0.193047	0.193186	0.201019	0.193342	0.198202	0.202104	0.115037	0.109852	0.096895	0.110666	0.104227	0.0750109	0.0878058	0.0928132
Harvesting residues litter input	North Finland	Mineral soil and organic soil	Spruce	Branches					0.52821	0.521389	0.524223	0.495214	0.424006	0.395296	0.447326	0.480345	0.558536	0.690834	0.649167	0.533846	0.562709	0.588485	0.539265	0.514853	0.557025	0.581675	0.583704	0.538396	0.433321	0.494305	0.523188	0.596498	0.615984	0.553146	0.605255	0.678846	0.679335	0.706879	0.679884	0.696973	0.710695	0.404525	0.386294	0.34073	0.389157	0.366512	0.263774	0.308768	0.326376
Harvesting residues litter input	North Finland	Mineral soil and organic soil	Spruce	Stump					0.0990394	0.0977605	0.0982919	0.0928526	0.0795011	0.074118	0.0838736	0.0900647	0.104726	0.129531	0.121719	0.100096	0.105508	0.110341	0.101112	0.0965349	0.104442	0.109064	0.109445	0.100949	0.0812476	0.0926822	0.0980978	0.111843	0.115497	0.103715	0.113485	0.127284	0.127375	0.13254	0.127478	0.130682	0.133255	0.0758485	0.0724301	0.0638868	0.0729669	0.068721	0.0494577	0.057894	0.0611955
Harvesting residues litter input	North Finland	Mineral soil and organic soil	Spruce	Waste wood					0	0	0	0	0	0	0	0	0	0	0	0	0	0	-0.0508367	0.099354	0.118422	0.123191	0.125956	0.155839	0.125911	0.142607	0.150965	0.166704	0.174042	0.093926	0.12	0.164798	0.193926	0.233139	0.241005	0.246277	0.250845	0.142408	0.139529	0.12326	0.138827	0.144989	0.10938	0.122083	0.128972
Harvesting residues litter input	North Finland	Mineral soil and organic soil	Broadleaved	Foliage					0.0435773	0.0430146	0.0432484	0.0408552	0.0349805	0.0326119	0.0369044	0.0396285	0.0460793	0.0569938	0.0535562	0.0440423	0.0464235	0.04855	0.0444893	0.0424754	0.0459546	0.0479882	0.0481556	0.0444177	0.0357489	0.0407802	0.043163	0.0492111	0.0508187	0.0456346	0.0499335	0.0560048	0.0560451	0.0583175	0.0560905	0.0575003	0.0586324	0.0333733	0.0318692	0.0281102	0.0321054	0.0302372	0.0217614	0.0254733	0.026926
Harvesting residues litter input	North Finland	Mineral soil and organic soil	Broadleaved	Branches					0.633852	0.625667	0.629068	0.594257	0.508807	0.474355	0.536791	0.576414	0.670244	0.829001	0.779	0.640615	0.675251	0.706182	0.647118	0.617824	0.66843	0.69801	0.700445	0.646076	0.519985	0.593166	0.627826	0.715798	0.739181	0.663776	0.726306	0.814615	0.815202	0.848255	0.815861	0.836368	0.852834	0.48543	0.463553	0.408875	0.466988	0.439814	0.316529	0.370521	0.391651
Harvesting residues litter input	North Finland	Mineral soil and organic soil	Broadleaved	Stump					0.118847	0.117313	0.11795	0.111423	0.0954013	0.0889416	0.100648	0.108078	0.125671	0.155438	0.146062	0.120115	0.12661	0.132409	0.121335	0.115842	0.125331	0.130877	0.131333	0.121139	0.0974971	0.111219	0.117717	0.134212	0.138596	0.124458	0.136182	0.15274	0.15285	0.159048	0.152974	0.156819	0.159906	0.0910182	0.0869161	0.0766642	0.0875602	0.0824652	0.0593493	0.0694728	0.0734347
Harvesting residues litter input	North Finland	Mineral soil and organic soil	Broadleaved	Waste wood					0	0	0	0	0	0	0	0	0	0	0	0	0	0	-0.0344988	0.0655081	0.0724344	0.0754872	0.0780718	0.0944958	0.0747378	0.0875973	0.0931444	0.103552	0.107825	0.0559873	0.0757729	0.091653	0.110729	0.130377	0.144322	0.137614	0.14326	0.162654	0.173773	0.169118	0.180299	0.252395	0.229841	0.172241	0.175442
Natural drain litter input	South Finland	Mineral soils	Pine	Foliage	non-woody_litter				0.00912285	0.00860828	0.00847624	0.00834943	0.00829846	0.00832002	0.00806633	0.00799127	0.0083249	0.00791592	0.00811374	0.00863908	0.00824121	0.00817526	0.0180253	0.0178878	0.0177974	0.01771	0.0176254	0.017588	0.0175095	0.0174331	0.0173583	0.0172858	0.0172154	0.0300065	0.0301801	0.0303515	0.0305195	0.0306841	0.0308448	0.031003	0.0311582	0.0313106	0.0312554	0.0312024	0.0311503	0.0310997	0.0310504	0.0311673	0.0312831
Natural drain litter input	South Finland	Mineral soils	Pine	Stem	coarse_woody_litter				0.100251	0.0945965	0.0931455	0.0917519	0.0911918	0.0914288	0.088641	0.0878161	0.0914825	0.0869881	0.089162	0.0949349	0.0905628	0.089838	0.19808	0.196569	0.195575	0.194615	0.193686	0.193274	0.192412	0.191572	0.190751	0.189954	0.18918	0.329742	0.331649	0.333533	0.335379	0.337188	0.338954	0.340692	0.342398	0.344073	0.343466	0.342883	0.342311	0.341754	0.341213	0.342498	0.343771
Natural drain litter input	South Finland	Mineral soils	Pine	Branches	fine_woody_litter				0.0320804	0.0302709	0.0298066	0.0293606	0.0291814	0.0292572	0.0283651	0.0281012	0.0292744	0.0278362	0.0285318	0.0303792	0.0289801	0.0287482	0.0633857	0.062902	0.0625841	0.0622768	0.0619794	0.0618477	0.0615717	0.0613032	0.0610402	0.0607853	0.0605376	0.105517	0.106128	0.10673	0.107321	0.1079	0.108465	0.109022	0.109567	0.110103	0.109909	0.109723	0.10954	0.109361	0.109188	0.109599	0.110007
Natural drain litter input	South Finland	Mineral soils	Pine	Stump	coarse_woody_litter				0.00601507	0.00567579	0.00558873	0.00550512	0.00547151	0.00548573	0.00531846	0.00526897	0.00548895	0.00521929	0.00534972	0.0056961	0.00543377	0.00539028	0.0118848	0.0117941	0.0117345	0.0116769	0.0116211	0.0115965	0.0115447	0.0114943	0.011445	0.0113972	0.0113508	0.0197845	0.0198989	0.020012	0.0201228	0.0202313	0.0203372	0.0204415	0.0205439	0.0206444	0.0206079	0.020573	0.0205387	0.0205053	0.0204728	0.0205499	0.0206262
Natural drain litter input	South Finland	Mineral soils	Pine	Roots, coarse >5 cm	fine_woody_litter				0.0230578	0.0217572	0.0214235	0.0211029	0.0209741	0.0210286	0.0203874	0.0201977	0.021041	0.0200073	0.0205073	0.021835	0.0208294	0.0206627	0.0455584	0.0452108	0.0449823	0.0447614	0.0445477	0.0444531	0.0442547	0.0440617	0.0438726	0.0436894	0.0435114	0.0758406	0.0762793	0.0767125	0.0771373	0.0775533	0.0779594	0.0783593	0.0787515	0.0791368	0.0789971	0.0788632	0.0787316	0.0786035	0.0784789	0.0787746	0.0790672
Natural drain litter input	South Finland	Mineral soils	Pine	Roots, small <5 cm	non-woody_litter				0.00200502	0.00189193	0.00186291	0.00183504	0.00182384	0.00182858	0.00177282	0.00175632	0.00182965	0.00173976	0.00178324	0.0018987	0.00181126	0.00179676	0.0039616	0.00393137	0.00391151	0.0038923	0.00387371	0.00386548	0.00384823	0.00383145	0.00381501	0.00379908	0.0037836	0.00659483	0.00663298	0.00667065	0.00670759	0.00674377	0.00677907	0.00681385	0.00684796	0.00688146	0.00686931	0.00685767	0.00684622	0.00683509	0.00682426	0.00684996	0.00687541
Natural drain litter input	South Finland	Mineral soils	Spruce	Foliage	non-woody_litter				0.00961656	0.0091227	0.00903011	0.00894118	0.00893205	0.00900038	0.00876928	0.00879128	0.00926444	0.00890852	0.00923117	0.00993362	0.00957445	0.00959378	0.0213611	0.0214014	0.020982	0.0205765	0.0201842	0.0198546	0.019487	0.0191304	0.0187839	0.0184479	0.0181217	0.0311582	0.0308164	0.0304784	0.0301429	0.0298098	0.0294785	0.0291506	0.0288253	0.0285028	0.0283211	0.0281453	0.027974	0.0278077	0.027646	0.0276825	0.0277186
Natural drain litter input	South Finland	Mineral soils	Spruce	Stem	coarse_woody_litter				0.105676	0.100249	0.099232	0.0982548	0.0981544	0.0989053	0.0963657	0.0966075	0.101807	0.0978958	0.101441	0.109161	0.105214	0.105426	0.234737	0.235181	0.230572	0.226115	0.221804	0.218182	0.214143	0.210224	0.206416	0.202724	0.19914	0.342398	0.338642	0.334928	0.331241	0.32758	0.32394	0.320336	0.316761	0.313218	0.31122	0.309289	0.307407	0.305579	0.303802	0.304204	0.3046
Natural drain litter input	South Finland	Mineral soils	Spruce	Branches	fine_woody_litter				0.0338165	0.0320798	0.0317542	0.0314415	0.0314094	0.0316497	0.030837	0.0309144	0.0325782	0.0313267	0.0324613	0.0349314	0.0336684	0.0337364	0.075116	0.0752578	0.0737829	0.0723569	0.0709774	0.0698183	0.0685256	0.0672717	0.0660532	0.0648717	0.0637248	0.109567	0.108365	0.107177	0.105997	0.104826	0.103661	0.102507	0.101364	0.10023	0.0995905	0.0989724	0.0983703	0.0977852	0.0972166	0.0973452	0.0974721
Natural drain litter input	South Finland	Mineral soils	Spruce	Stump	coarse_woody_litter				0.00634059	0.00601497	0.00595392	0.00589529	0.00588926	0.00593432	0.00578194	0.00579645	0.00610842	0.00587375	0.00608649	0.00654964	0.00631282	0.00632557	0.0140842	0.0141108	0.0138343	0.0135669	0.0133083	0.0130909	0.0128486	0.0126135	0.012385	0.0121634	0.0119484	0.0205439	0.0203185	0.0200957	0.0198745	0.0196548	0.0194364	0.0192201	0.0190057	0.0187931	0.0186732	0.0185573	0.0184444	0.0183347	0.0182281	0.0182522	0.018276
Natural drain litter input	South Finland	Mineral soils	Spruce	Roots, coarse >5 cm	fine_woody_litter				0.0243056	0.0230574	0.0228234	0.0225986	0.0225755	0.0227482	0.0221641	0.0222197	0.0234156	0.022516	0.0233315	0.025107	0.0241992	0.024248	0.0539896	0.0540915	0.0530315	0.0520066	0.051015	0.0501819	0.0492528	0.0483516	0.0474758	0.0466265	0.0458022	0.0787515	0.0778877	0.0770334	0.0761854	0.0753435	0.0745062	0.0736772	0.072855	0.0720401	0.0715807	0.0711364	0.0707036	0.0702831	0.0698744	0.0699669	0.0700581
Natural drain litter input	South Finland	Mineral soils	Spruce	Roots, small <5 cm	non-woody_litter				0.00211353	0.00200499	0.00198464	0.0019651	0.00196309	0.00197811	0.00192731	0.00193215	0.00203614	0.00195792	0.00202883	0.00218321	0.00210427	0.00210852	0.00469475	0.00470361	0.00461143	0.00452231	0.00443609	0.00436364	0.00428285	0.00420448	0.00412833	0.00405448	0.0039828	0.00684795	0.00677284	0.00669856	0.00662482	0.00655161	0.0064788	0.00640672	0.00633522	0.00626436	0.00622441	0.00618577	0.00614814	0.00611158	0.00607604	0.00608408	0.00609201
Natural drain litter input	South Finland	Mineral soils	Deciduous	Foliage	non-woody_litter				0.00115206	0.00109935	0.00109444	0.00108973	0.00109456	0.0011088	0.00108594	0.0010678	0.00110415	0.00104221	0.0010605	0.00112104	0.00106179	0.00104585	0.00228981	0.00225658	0.00225658	0.00225658	0.00225658	0.00226229	0.00226242	0.0022625	0.00226248	0.00226247	0.00226245	0.00395914	0.00398463	0.0040098	0.0040345	0.00405871	0.00408237	0.00410568	0.00412857	0.00415106	0.00417354	0.00419543	0.0042166	0.00423715	0.0042571	0.00431566	0.0043737
Natural drain litter input	South Finland	Mineral soils	Deciduous	Stem	coarse_woody_litter				0.0523665	0.0499703	0.0497474	0.0495333	0.0497527	0.0504001	0.0493609	0.0485363	0.0501887	0.0473733	0.0482046	0.0509565	0.0482632	0.0475387	0.104082	0.102572	0.102572	0.102572	0.102572	0.102831	0.102837	0.102841	0.10284	0.10284	0.102838	0.179961	0.181119	0.182264	0.183386	0.184487	0.185562	0.186622	0.187662	0.188685	0.189706	0.190701	0.191664	0.192598	0.193504	0.196166	0.198804
Natural drain litter input	South Finland	Mineral soils	Deciduous	Branches	fine_woody_litter				0.0167573	0.0159905	0.0159192	0.0158507	0.0159209	0.016128	0.0157955	0.0155316	0.0160604	0.0151595	0.0154255	0.0163061	0.0154442	0.0152124	0.0333064	0.0328229	0.0328229	0.0328229	0.0328229	0.032906	0.0329079	0.0329091	0.0329088	0.0329087	0.0329083	0.0575875	0.0579582	0.0583243	0.0586836	0.0590358	0.05938	0.059719	0.0600519	0.0603791	0.060706	0.0610245	0.0613324	0.0616312	0.0619214	0.0627732	0.0636174
Natural drain litter input	South Finland	Mineral soils	Deciduous	Stump	coarse_woody_litter				0.00261832	0.00249851	0.00248737	0.00247666	0.00248764	0.00252001	0.00246804	0.00242682	0.00250944	0.00236866	0.00241023	0.00254782	0.00241316	0.00237694	0.00520412	0.00512858	0.00512858	0.00512858	0.00512859	0.00514157	0.00514186	0.00514204	0.005142	0.00514198	0.00514192	0.00899805	0.00905597	0.00911318	0.00916931	0.00922434	0.00927812	0.0093311	0.00938311	0.00943423	0.00948531	0.00953507	0.00958318	0.00962988	0.00967522	0.00980831	0.00994022
Natural drain litter input	South Finland	Mineral soils	Deciduous	Roots, coarse >5 cm	fine_woody_litter				0.0100369	0.00957764	0.00953491	0.00949388	0.00953594	0.00966002	0.00946083	0.0093028	0.0096195	0.00907988	0.00923922	0.00976666	0.00925044	0.00911159	0.0199491	0.0196596	0.0196596	0.0196596	0.0196596	0.0197093	0.0197104	0.0197112	0.019711	0.0197109	0.0197107	0.0344925	0.0347146	0.0349339	0.035149	0.03536	0.0355661	0.0357692	0.0359686	0.0361645	0.0363604	0.0365511	0.0367355	0.0369145	0.0370883	0.0375985	0.0381042
Natural drain litter input	South Finland	Mineral soils	Deciduous	Roots, small <5 cm	non-woody_litter				0.000872775	0.000832838	0.000829123	0.000825555	0.000829212	0.000840002	0.000822681	0.000808939	0.000836479	0.000789555	0.00080341	0.000849274	0.000804386	0.000792312	0.00173471	0.00170953	0.00170953	0.00170953	0.00170953	0.00171386	0.00171395	0.00171401	0.001714	0.00171399	0.00171397	0.00299935	0.00301866	0.00303773	0.00305644	0.00307478	0.00309271	0.00311037	0.0031277	0.00314474	0.00316177	0.00317836	0.00319439	0.00320996	0.00322507	0.00326944	0.00331341
Natural drain litter input	South Finland	Organic soils	Pine	Foliage	non-woody_litter				0.0021913	0.00219074	0.0022771	0.00236004	0.0024608	0.00258154	0.00261262	0.00271315	0.00295429	0.00292871	0.00312243	0.00345082	0.00341036	0.00349868	0.00796494	0.00814914	0.0080917	0.00803616	0.00798243	0.00789751	0.00784682	0.00779795	0.00775113	0.00770566	0.00766163	0.0133335	0.0134297	0.0135248	0.0136199	0.0137151	0.0138107	0.0139058	0.0140007	0.0140954	0.0139814	0.0138701	0.0137623	0.0136574	0.0135554	0.0135039	0.0134531
Natural drain litter input	South Finland	Organic soils	Pine	Stem	coarse_woody_litter				0.0240802	0.0240741	0.0250231	0.0259346	0.0270418	0.0283686	0.0287101	0.0298148	0.0324647	0.0321837	0.0343124	0.0379211	0.0374764	0.038447	0.0875268	0.089551	0.0889198	0.0883094	0.087719	0.0867858	0.0862288	0.0856918	0.0851772	0.0846776	0.0841937	0.146522	0.147579	0.148624	0.14967	0.150715	0.151766	0.152811	0.153854	0.154894	0.153642	0.152419	0.151234	0.150082	0.14896	0.148394	0.147836
Natural drain litter input	South Finland	Organic soils	Pine	Branches	fine_woody_litter				0.00770568	0.00770371	0.00800739	0.00829906	0.00865337	0.00907796	0.00918724	0.00954074	0.0103887	0.0102988	0.01098	0.0121348	0.0119925	0.012303	0.0280086	0.0286563	0.0284543	0.028259	0.0280701	0.0277714	0.0275932	0.0274214	0.0272567	0.0270968	0.026942	0.0468872	0.0472251	0.0475598	0.0478942	0.0482289	0.0485652	0.0488994	0.0492333	0.0495662	0.0491655	0.0487741	0.0483949	0.0480261	0.0476672	0.0474862	0.0473075
Natural drain litter input	South Finland	Organic soils	Pine	Stump	coarse_woody_litter				0.00144481	0.00144445	0.00150139	0.00155607	0.00162251	0.00170212	0.00172261	0.00178889	0.00194788	0.00193102	0.00205874	0.00227527	0.00224859	0.00230682	0.00525161	0.00537306	0.00533519	0.00529857	0.00526314	0.00520715	0.00517373	0.00514151	0.00511063	0.00508065	0.00505162	0.00879135	0.00885472	0.00891746	0.00898017	0.00904292	0.00910597	0.00916864	0.00923124	0.00929366	0.00921852	0.00914515	0.00907405	0.0090049	0.0089376	0.00890365	0.00887016
Natural drain litter input	South Finland	Organic soils	Pine	Roots, coarse >5 cm	fine_woody_litter				0.00553846	0.00553704	0.00575531	0.00596495	0.00621961	0.00652478	0.00660333	0.00685741	0.00746689	0.00740225	0.00789185	0.00872186	0.00861958	0.00884282	0.0201312	0.0205967	0.0204515	0.0203112	0.0201754	0.0199607	0.0198326	0.0197091	0.0195908	0.0194758	0.0193646	0.0337002	0.0339431	0.0341836	0.034424	0.0346645	0.0349062	0.0351465	0.0353864	0.0356257	0.0353377	0.0350564	0.0347839	0.0345188	0.0342608	0.0341307	0.0340023
Natural drain litter input	South Finland	Organic soils	Pine	Roots, small <5 cm	non-woody_litter				0.000481605	0.000481482	0.000500462	0.000518691	0.000540836	0.000567372	0.000574203	0.000596296	0.000649295	0.000643674	0.000686248	0.000758423	0.000749529	0.000768941	0.00175054	0.00179102	0.0017784	0.00176619	0.00175438	0.00173572	0.00172458	0.00171384	0.00170354	0.00169355	0.00168387	0.00293045	0.00295157	0.00297249	0.00299339	0.00301431	0.00303532	0.00305621	0.00307708	0.00309789	0.00307284	0.00304838	0.00302468	0.00300163	0.0029792	0.00296788	0.00295672
Natural drain litter input	South Finland	Organic soils	Spruce	Foliage	non-woody_litter				0.00230989	0.00232503	0.00243115	0.00253308	0.00265373	0.00279578	0.0028403	0.00276991	0.00284052	0.00265887	0.00268287	0.00281213	0.0026409	0.00257905	0.00559811	0.00546912	0.00535247	0.00523968	0.00513057	0.00500409	0.0049019	0.00480305	0.00470755	0.00461489	0.00452503	0.00776642	0.00769112	0.00761671	0.00754367	0.00747201	0.00740189	0.0073327	0.00726467	0.00719766	0.00713636	0.00707651	0.00701851	0.00696209	0.00690719	0.00701199	0.00711624
Natural drain litter input	South Finland	Organic soils	Spruce	Stem	coarse_woody_litter				0.0253834	0.0255498	0.026716	0.027836	0.0291619	0.0307229	0.0312121	0.0304385	0.0312145	0.0292183	0.0294821	0.0309025	0.0290209	0.0283412	0.0615176	0.0601002	0.0588183	0.0575789	0.0563799	0.0549901	0.0538671	0.0527807	0.0517313	0.0507131	0.0497256	0.0853453	0.0845178	0.0837001	0.0828975	0.08211	0.0813394	0.0805792	0.0798315	0.0790952	0.0784215	0.0777638	0.0771264	0.0765065	0.0759032	0.0770548	0.0782005
Natural drain litter input	South Finland	Organic soils	Spruce	Branches	fine_woody_litter				0.00812269	0.00817592	0.00854911	0.00890753	0.00933181	0.00983132	0.00998787	0.00974033	0.00998865	0.00934987	0.00943427	0.00988879	0.00928668	0.00906919	0.0196856	0.0192321	0.0188219	0.0184253	0.0180416	0.0175968	0.0172375	0.0168898	0.016554	0.0162282	0.0159122	0.0273105	0.0270457	0.026784	0.0265272	0.0262752	0.0260286	0.0257853	0.0255461	0.0253105	0.0250949	0.0248844	0.0246805	0.0244821	0.024289	0.0246575	0.0250241
Natural drain litter input	South Finland	Organic soils	Spruce	Stump	coarse_woody_litter				0.001523	0.00153299	0.00160296	0.00167016	0.00174972	0.00184337	0.00187273	0.00182631	0.00187287	0.0017531	0.00176893	0.00185415	0.00174125	0.00170047	0.00369106	0.00360601	0.0035291	0.00345474	0.00338279	0.0032994	0.00323203	0.00316684	0.00310388	0.00304278	0.00298354	0.00512072	0.00507107	0.00502201	0.00497385	0.0049266	0.00488037	0.00483475	0.00478989	0.00474571	0.00470529	0.00466583	0.00462759	0.00459039	0.00455419	0.00462329	0.00469203
Natural drain litter input	South Finland	Organic soils	Spruce	Roots, coarse >5 cm	fine_woody_litter				0.00583819	0.00587644	0.00614467	0.00640229	0.00670724	0.00706626	0.00717878	0.00700086	0.00717934	0.00672022	0.00678088	0.00710757	0.0066748	0.00651848	0.0141491	0.013823	0.0135282	0.0132432	0.0129674	0.0126477	0.0123894	0.0121396	0.0118982	0.011664	0.0114369	0.0196294	0.0194391	0.019251	0.0190664	0.0188853	0.0187081	0.0185332	0.0183612	0.0181919	0.0180369	0.0178857	0.0177391	0.0175965	0.0174577	0.0177226	0.0179861
Natural drain litter input	South Finland	Organic soils	Spruce	Roots, small <5 cm	non-woody_litter				0.000507668	0.000510995	0.000534319	0.000556721	0.000583238	0.000614457	0.000624242	0.000608771	0.000624291	0.000584367	0.000589642	0.00061805	0.000580417	0.000566824	0.00123035	0.001202	0.00117637	0.00115158	0.0011276	0.0010998	0.00107734	0.00105561	0.00103463	0.00101426	0.000994512	0.00170691	0.00169036	0.001674	0.00165795	0.0016422	0.00162679	0.00161158	0.00159663	0.0015819	0.00156843	0.00155528	0.00154253	0.00153013	0.00151806	0.0015411	0.00156401
Natural drain litter input	South Finland	Organic soils	Deciduous	Foliage	non-woody_litter				0.000276725	0.000280627	0.000295345	0.00030948	0.000325853	0.000344832	0.000351727	0.000366324	0.000399921	0.000397387	0.00042457	0.000470128	0.000465433	0.000478257	0.0010904	0.00111714	0.00111481	0.00111256	0.00111038	0.00110367	0.00110156	0.00109955	0.00109767	0.00109585	0.0010941	0.00191176	0.0019268	0.00194169	0.00195656	0.00197142	0.00198634	0.00200116	0.00201596	0.0020307	0.00200387	0.00197772	0.00195235	0.00192767	0.00190365	0.00186794	0.00183252
Natural drain litter input	South Finland	Organic soils	Deciduous	Stem	coarse_woody_litter				0.0125784	0.0127558	0.0134248	0.0140673	0.0148115	0.0156742	0.0159876	0.0166511	0.0181782	0.0180631	0.0192986	0.0213695	0.021156	0.021739	0.0495634	0.0507791	0.0506732	0.0505707	0.0504716	0.0501666	0.0500707	0.0499794	0.0498943	0.0498115	0.0497317	0.0868982	0.0875818	0.0882585	0.0889344	0.08961	0.0902881	0.0909619	0.0916344	0.0923046	0.0910851	0.0898964	0.088743	0.0876212	0.0865296	0.0849064	0.0832963
Natural drain litter input	South Finland	Organic soils	Deciduous	Branches	fine_woody_litter				0.00402508	0.00408184	0.00429592	0.00450153	0.00473968	0.00501574	0.00511603	0.00532834	0.00581703	0.00578018	0.00617557	0.00683823	0.00676993	0.00695647	0.0158603	0.0162493	0.0162154	0.0161826	0.0161509	0.0160533	0.0160226	0.0159934	0.0159662	0.0159397	0.0159141	0.0278074	0.0280262	0.0282427	0.028459	0.0286752	0.0288922	0.0291078	0.029323	0.0295375	0.0291472	0.0287668	0.0283978	0.0280388	0.0276895	0.02717	0.0266548
Natural drain litter input	South Finland	Organic soils	Deciduous	Stump	coarse_woody_litter				0.000628919	0.000637788	0.000671238	0.000703365	0.000740575	0.000783709	0.00079938	0.000832554	0.000908911	0.000903153	0.000964932	0.00106847	0.0010578	0.00108695	0.00247817	0.00253896	0.00253366	0.00252854	0.00252358	0.00250833	0.00250354	0.00249897	0.00249471	0.00249057	0.00248659	0.00434491	0.00437909	0.00441293	0.00444672	0.0044805	0.00451441	0.00454809	0.00458172	0.00461523	0.00455425	0.00449482	0.00443715	0.00438106	0.00432648	0.00424532	0.00416481
Natural drain litter input	South Finland	Organic soils	Deciduous	Roots, coarse >5 cm	fine_woody_litter				0.00241086	0.00244485	0.00257308	0.00269623	0.00283887	0.00300422	0.00306429	0.00319146	0.00348416	0.00346209	0.00369891	0.00409581	0.0040549	0.00416663	0.00949966	0.00973267	0.00971236	0.00969272	0.00967373	0.00961527	0.00959689	0.00957938	0.00956307	0.0095472	0.00953191	0.0166555	0.0167865	0.0169162	0.0170458	0.0171753	0.0173052	0.0174344	0.0175633	0.0176917	0.017458	0.0172301	0.0170091	0.0167941	0.0165848	0.0162737	0.0159651
Natural drain litter input	South Finland	Organic soils	Deciduous	Roots, small <5 cm	non-woody_litter				0.00020964	0.000212596	0.000223746	0.000234455	0.000246858	0.000261236	0.00026646	0.000277518	0.00030297	0.000301051	0.000321644	0.000356158	0.0003526	0.000362316	0.000826057	0.000846319	0.000844553	0.000842846	0.000841194	0.00083611	0.000834512	0.000832989	0.000831572	0.000830191	0.000828862	0.0014483	0.0014597	0.00147098	0.00148224	0.0014935	0.0015048	0.00151603	0.00152724	0.00153841	0.00151808	0.00149827	0.00147905	0.00146035	0.00144216	0.00141511	0.00138827
Natural drain litter input	South Finland	Mineral soils	All	Foliage; Roots, small <5 cm	non-woody litter				0.0248828	0.0235601	0.0232775	0.023006	0.0229412	0.0230759	0.0224444	0.0223478	0.0233958	0.0223539	0.0230209	0.0246249	0.0235974	0.0235125	0.0520673	0.0518903	0.0512684	0.0506672	0.0500855	0.0496478	0.0491039	0.0485759	0.048062	0.0475637	0.0470799	0.081566	0.0814056	0.0812467	0.0810858	0.0809228	0.0807563	0.0805902	0.0804229	0.0802551	0.0800055	0.0797649	0.0795297	0.0793011	0.0790788	0.079369	0.0796563
Natural drain litter input	South Finland	Mineral soils	All	Branches; Roots, coarse >5 cm	fine woody litter				0.140054	0.132733	0.131262	0.129848	0.129597	0.130472	0.12701	0.126267	0.131989	0.125926	0.129497	0.138325	0.132372	0.131719	0.291305	0.289945	0.286863	0.283884	0.281002	0.278916	0.276223	0.273608	0.271062	0.268593	0.266195	0.461757	0.461333	0.460912	0.460474	0.460019	0.459538	0.459054	0.458558	0.458053	0.457144	0.45627	0.455413	0.454579	0.453768	0.456058	0.458326
Natural drain litter input	South Finland	Mineral soils	All	Stem; Stump	coarse woody litter				0.273268	0.259006	0.256155	0.253417	0.252947	0.254674	0.247936	0.246452	0.257585	0.245719	0.252654	0.269846	0.258199	0.256896	0.568073	0.565354	0.559416	0.553674	0.54812	0.544117	0.538927	0.533887	0.528979	0.52422	0.519599	0.901427	0.900684	0.899945	0.899173	0.898366	0.897508	0.896643	0.895754	0.894847	0.893159	0.891539	0.889948	0.888401	0.886895	0.891479	0.896018
Natural drain litter input	South Finland	Organic soils	All	Foliage; Roots, small <5 cm	non-woody_litter				0.00597683	0.00600147	0.00626213	0.00651247	0.00681132	0.00716522	0.00726956	0.00733197	0.00777129	0.00751406	0.0078274	0.00846571	0.00819923	0.00825407	0.0184604	0.0185747	0.0183583	0.018149	0.0179465	0.0176769	0.0174867	0.017303	0.0171261	0.0169544	0.016788	0.0290974	0.0291492	0.0292007	0.0292537	0.0293085	0.0293659	0.0294235	0.0294823	0.0295419	0.029281	0.0290263	0.0287794	0.0285393	0.0283056	0.0283079	0.0283108
Natural drain litter input	South Finland	Organic soils	All	Branches; Roots, coarse >5 cm	fine_woody_litter				0.033641	0.0338198	0.0353255	0.0367716	0.0384906	0.0405203	0.0411376	0.0416592	0.0443248	0.0430134	0.0449614	0.048787	0.0473984	0.0478566	0.107334	0.10829	0.107184	0.106114	0.105079	0.103645	0.102672	0.101733	0.100829	0.0999517	0.0991017	0.17199	0.172466	0.172937	0.173417	0.173904	0.174406	0.174907	0.175413	0.175923	0.17424	0.172598	0.171005	0.169456	0.167949	0.167441	0.16694
Natural drain litter input	South Finland	Organic soils	All	Stem; Stump	coarse_woody_litter				0.0656388	0.0659948	0.0689394	0.0717675	0.075128	0.0790949	0.0803046	0.0813522	0.0865872	0.0840524	0.0878857	0.095391	0.092701	0.0936214	0.210029	0.211948	0.209809	0.207741	0.20574	0.202957	0.201076	0.199259	0.197512	0.195816	0.194173	0.337023	0.337983	0.338935	0.339902	0.340885	0.341895	0.342903	0.343923	0.344949	0.341627	0.338385	0.335242	0.332186	0.329211	0.328128	0.32706
Harvesting residue litter input	South Finland	Mineral soil and organic soil	All	Foliage	non-woody_litter				1.16839	1.1946	1.21488	1.14546	0.88348	0.92499	0.948753	1.03793	1.23285	1.27416	1.17473	1.02945	1.03073	1.11195	1.15339	1.05413	1.16272	1.24997	1.29347	1.24543	0.994389	1.14402	1.20587	1.40369	1.45972	1.30162	1.45353	1.54197	1.55712	1.59796	1.53612	1.57146	1.59745	1.62437	1.53877	1.51452	1.70298	1.46628	1.18438	1.60344	1.61538
Harvesting residue litter input	South Finland	Mineral soil and organic soil	All	Branches	fine_woody_litter				5.58549	5.6538	5.63571	5.31583	4.06474	4.02764	4.29012	4.74366	5.78673	5.77167	5.61845	4.8344	4.85183	5.17685	5.25603	4.82083	5.28296	5.6477	5.78735	5.53508	4.44993	5.09828	5.36365	6.1901	6.39219	5.66595	6.41597	6.68141	6.79072	6.88432	6.68821	6.7883	6.80293	6.85841	6.5631	6.45921	7.23117	6.51644	5.60907	6.92481	6.98553
Harvesting residue litter input	South Finland	Mineral soil and organic soil	All	Stump	coarse_woody_litter				1.04728	1.06009	1.0567	0.996719	0.762138	0.755183	0.804397	0.889437	1.08501	1.08219	1.05346	0.90645	0.909718	0.970659	0.985506	0.903907	0.990554	1.05894	1.08513	1.03783	0.834362	0.955928	1.00568	1.16064	1.19854	1.06237	1.20299	1.25276	1.27326	1.29081	1.25404	1.27281	1.27555	1.28595	1.23058	1.2111	1.35584	1.22183	1.0517	1.2984	1.30979
Harvesting residue litter input	South Finland	Mineral soil and organic soil	All	Waste wood	coarse_woody_litter				0	0	0	0	0	0	0	0	0	0	0	0	0	0	-0.495488	0.930303	1.12314	1.1961	1.24884	1.60213	1.29303	1.47086	1.54767	1.72995	1.80607	0.962097	1.27205	1.62199	1.93851	2.27055	2.37083	2.39866	2.40115	2.41441	2.37058	2.33664	2.57963	2.57784	2.32593	2.73798	2.76043
Harvesting residue litter input	South Finland	Mineral soil and organic soil	All	SUM					7.80116	7.90848	7.90728	7.45801	5.71036	5.70781	6.04327	6.67103	8.1046	8.12802	7.84664	6.7703	6.79227	7.25946	6.89944	7.70917	8.55937	9.15271	9.41479	9.42047	7.57171	8.66909	9.12288	10.4844	10.8565	8.99203	10.3445	11.0981	11.5596	12.0436	11.8492	12.0312	12.0771	12.1831	11.703	11.5215	12.8696	11.7824	10.1711	12.5646	12.6711
Natural drain litter input	North Finland	Mineral soils	Pine	Foliage	non-woody_litter				0.00600533	0.00568075	0.0056074	0.00553696	0.0055164	0.00554388	0.00538746	0.00523949	0.00535803	0.0050011	0.00503163	0.00525849	0.00492348	0.00479347	0.0103724	0.0101012	0.0103731	0.010636	0.0108903	0.0111646	0.0114043	0.0116363	0.0118607	0.0120784	0.0122896	0.021865	0.0219915	0.0221164	0.0222388	0.0223588	0.0224758	0.0225911	0.0227042	0.0228153	0.0227001	0.0225889	0.0224804	0.022375	0.0222725	0.0224978	0.0227212
Natural drain litter input	North Finland	Mineral soils	Pine	Stem	coarse_woody_litter				0.0659926	0.0624258	0.0616198	0.0608457	0.0606198	0.0609217	0.0592028	0.0575768	0.0588795	0.0549572	0.0552926	0.0577856	0.0541042	0.0526755	0.113982	0.111002	0.11399	0.116879	0.119673	0.122688	0.125322	0.127871	0.130338	0.13273	0.135051	0.240275	0.241665	0.243037	0.244383	0.245701	0.246987	0.248254	0.249497	0.250718	0.249452	0.248229	0.247037	0.245879	0.244753	0.247229	0.249683
Natural drain litter input	North Finland	Mineral soils	Pine	Branches	fine_woody_litter				0.0211176	0.0199763	0.0197183	0.0194706	0.0193983	0.0194949	0.0189449	0.0184246	0.0188414	0.0175863	0.0176936	0.0184914	0.0173133	0.0168562	0.0364742	0.0355208	0.0364768	0.0374012	0.0382955	0.0392603	0.040103	0.0409189	0.0417081	0.0424736	0.0432162	0.0768879	0.0773327	0.0777719	0.0782025	0.0786243	0.0790359	0.0794414	0.079839	0.0802296	0.0798247	0.0794334	0.0790519	0.0786812	0.0783209	0.0791133	0.0798986
Natural drain litter input	North Finland	Mineral soils	Pine	Stump	coarse_woody_litter				0.00395956	0.00374555	0.00369719	0.00365074	0.00363719	0.0036553	0.00355217	0.00345461	0.00353277	0.00329743	0.00331756	0.00346714	0.00324625	0.00316053	0.00683891	0.00666014	0.0068394	0.00701273	0.00718041	0.0073613	0.00751931	0.00767229	0.00782026	0.00796381	0.00810303	0.0144165	0.0144999	0.0145822	0.014663	0.0147421	0.0148192	0.0148953	0.0149698	0.0150431	0.0149671	0.0148938	0.0148222	0.0147527	0.0146852	0.0148337	0.014981
Natural drain litter input	North Finland	Mineral soils	Pine	Roots, coarse >5 cm	fine_woody_litter				0.0151783	0.0143579	0.0141726	0.0139945	0.0139425	0.014012	0.0136167	0.0132427	0.0135423	0.0126402	0.0127173	0.0132907	0.012444	0.0121154	0.0262158	0.0255305	0.0262177	0.0268821	0.0275249	0.0282183	0.028824	0.0294104	0.0299777	0.0305279	0.0310616	0.0552632	0.0555829	0.0558986	0.056208	0.0565112	0.0568071	0.0570985	0.0573843	0.057665	0.057374	0.0570927	0.0568186	0.0565521	0.0562931	0.0568627	0.0574271
Natural drain litter input	North Finland	Mineral soils	Pine	Roots, small <5 cm	non-woody_litter				0.00131985	0.00124852	0.0012324	0.00121691	0.0012124	0.00121843	0.00118406	0.00115154	0.00117759	0.00109914	0.00110585	0.00115571	0.00108208	0.00105351	0.00227964	0.00222005	0.0022798	0.00233758	0.00239347	0.00245377	0.00250644	0.00255743	0.00260675	0.0026546	0.00270101	0.00480549	0.00483329	0.00486074	0.00488766	0.00491402	0.00493975	0.00496509	0.00498994	0.00501435	0.00498904	0.00496459	0.00494075	0.00491758	0.00489505	0.00494458	0.00499366
Natural drain litter input	North Finland	Mineral soils	Spruce	Foliage	non-woody_litter				0.00276107	0.00255178	0.00246042	0.00237267	0.00230806	0.00226428	0.00214745	0.00208986	0.0021386	0.00199752	0.00201114	0.00210333	0.00197078	0.00192019	0.00415819	0.00405267	0.00409354	0.00413305	0.00417128	0.00421893	0.0042551	0.00429007	0.00432378	0.00435649	0.00438821	0.00773305	0.00764823	0.00756434	0.00748107	0.0073984	0.00731618	0.00723478	0.00715404	0.00707402	0.00708154	0.00708899	0.00709608	0.00710293	0.00710958	0.00715038	0.00719079
Natural drain litter input	North Finland	Mineral soils	Spruce	Stem	coarse_woody_litter				0.0303414	0.0280415	0.0270376	0.0260733	0.0253633	0.0248822	0.0235983	0.0229655	0.0235011	0.0219508	0.0221004	0.0231135	0.021657	0.021101	0.0456944	0.0445348	0.0449839	0.0454181	0.0458382	0.0463619	0.0467593	0.0471436	0.0475141	0.0478736	0.048222	0.0849785	0.0840465	0.0831246	0.0822096	0.0813011	0.0803976	0.0795031	0.0786159	0.0777365	0.0778192	0.077901	0.0779789	0.0780542	0.0781273	0.0785756	0.0790197
Natural drain litter input	North Finland	Mineral soils	Spruce	Branches	fine_woody_litter				0.00970926	0.00897328	0.00865202	0.00834346	0.00811625	0.0079623	0.00755147	0.00734897	0.00752035	0.00702425	0.00707213	0.00739633	0.00693023	0.00675231	0.0146222	0.0142511	0.0143949	0.0145338	0.0146682	0.0148358	0.014963	0.0150859	0.0152045	0.0153195	0.0154311	0.0271931	0.0268949	0.0265999	0.0263071	0.0260163	0.0257272	0.025441	0.0251571	0.0248757	0.0249021	0.0249283	0.0249532	0.0249774	0.0250007	0.0251442	0.0252863
Natural drain litter input	North Finland	Mineral soils	Spruce	Stump	coarse_woody_litter				0.00182049	0.00168249	0.00162225	0.0015644	0.0015218	0.00149293	0.0014159	0.00137793	0.00141007	0.00131705	0.00132602	0.00138681	0.00129942	0.00126606	0.00274166	0.00267209	0.00269904	0.00272509	0.00275029	0.00278171	0.00280556	0.00282861	0.00285084	0.00287241	0.00289332	0.00509871	0.00504279	0.00498748	0.00493258	0.00487806	0.00482385	0.00477018	0.00471695	0.00466419	0.00466915	0.00467406	0.00467873	0.00468325	0.00468764	0.00471454	0.00474118
Natural drain litter input	North Finland	Mineral soils	Spruce	Roots, coarse >5 cm	fine_woody_litter				0.00697853	0.00644955	0.00621864	0.00599687	0.00583355	0.00572291	0.00542762	0.00528207	0.00540525	0.00504868	0.0050831	0.00531611	0.0049811	0.00485322	0.0105097	0.010243	0.0103463	0.0104462	0.0105428	0.0106632	0.0107546	0.010843	0.0109282	0.0110109	0.0110911	0.0195451	0.0193307	0.0191187	0.0189082	0.0186992	0.0184914	0.0182857	0.0180816	0.0178794	0.0178984	0.0179172	0.0179351	0.0179525	0.0179693	0.0180724	0.0181745
Natural drain litter input	North Finland	Mineral soils	Spruce	Roots, small <5 cm	non-woody_litter				0.000606829	0.00056083	0.000540751	0.000521467	0.000507265	0.000497644	0.000471967	0.00045931	0.000470022	0.000439016	0.000442008	0.000462271	0.000433139	0.000422019	0.000913888	0.000890697	0.000899679	0.000908363	0.000916765	0.000927238	0.000935186	0.000942871	0.000950281	0.000957471	0.000964441	0.00169957	0.00168093	0.00166249	0.00164419	0.00162602	0.00160795	0.00159006	0.00157232	0.00155473	0.00155638	0.00155802	0.00155958	0.00156108	0.00156255	0.00157151	0.00158039
Natural drain litter input	North Finland	Mineral soils	Deciduous	Foliage	non-woody_litter				0.000540685	0.000511701	0.000505329	0.000499208	0.000497577	0.000500277	0.000486374	0.000466384	0.000470018	0.000432117	0.000427986	0.000440062	0.000405122	0.000387559	0.000823441	0.000786812	0.000796385	0.000805641	0.000814595	0.000825346	0.000833808	0.000841993	0.000849892	0.000857556	0.000864985	0.00152631	0.00153614	0.00154584	0.00155536	0.00156469	0.00157382	0.0015828	0.00159163	0.0016003	0.00160155	0.00160281	0.00160399	0.00160513	0.00160624	0.00161107	0.00161586
Natural drain litter input	North Finland	Mineral soils	Deciduous	Stem	coarse_woody_litter				0.0245766	0.0232592	0.0229695	0.0226913	0.0226172	0.0227399	0.0221079	0.0211993	0.0213644	0.0196417	0.0194539	0.0200028	0.0184146	0.0176163	0.0374291	0.0357642	0.0361993	0.03662	0.037027	0.0375157	0.0379004	0.0382724	0.0386314	0.0389798	0.0393175	0.0693777	0.0698243	0.0702654	0.0706982	0.0711225	0.0715371	0.0719456	0.0723467	0.0727408	0.0727979	0.0728548	0.0729086	0.0729606	0.073011	0.0732307	0.073448
Natural drain litter input	North Finland	Mineral soils	Deciduous	Branches	fine_woody_litter				0.0078645	0.00744293	0.00735024	0.00726121	0.00723749	0.00727676	0.00707453	0.00678377	0.00683662	0.00628533	0.00622525	0.00640089	0.00589268	0.00563721	0.0119773	0.0114445	0.0115838	0.0117184	0.0118487	0.012005	0.0121281	0.0122472	0.0123621	0.0124735	0.0125816	0.0222009	0.0223438	0.0224849	0.0226234	0.0227592	0.0228919	0.0230226	0.0231509	0.0232771	0.0232953	0.0233135	0.0233308	0.0233474	0.0233635	0.0234338	0.0235034
Natural drain litter input	North Finland	Mineral soils	Deciduous	Stump	coarse_woody_litter				0.00122883	0.00116296	0.00114847	0.00113456	0.00113086	0.00113699	0.0011054	0.00105996	0.00106822	0.000982083	0.000972696	0.00100014	0.000920731	0.000880815	0.00187146	0.00178821	0.00180997	0.001831	0.00185135	0.00187579	0.00189502	0.00191362	0.00193157	0.00194899	0.00196588	0.00346889	0.00349122	0.00351327	0.00353491	0.00355612	0.00357686	0.00359728	0.00361733	0.00363704	0.0036399	0.00364274	0.00364543	0.00364803	0.00365055	0.00366153	0.0036724
Natural drain litter input	North Finland	Mineral soils	Deciduous	Roots, coarse >5 cm	fine_woody_litter				0.00471051	0.00445801	0.00440248	0.00434916	0.00433496	0.00435848	0.00423735	0.0040632	0.00409485	0.00376465	0.00372867	0.00383387	0.00352947	0.00337646	0.00717392	0.0068548	0.0069382	0.00701884	0.00709685	0.00719052	0.00726424	0.00733555	0.00740436	0.00747113	0.00753586	0.0132974	0.013383	0.0134675	0.0135505	0.0136318	0.0137113	0.0137896	0.0138664	0.013942	0.0139529	0.0139638	0.0139742	0.0139841	0.0139938	0.0140359	0.0140775
Natural drain litter input	North Finland	Mineral soils	Deciduous	Roots, small <5 cm	non-woody_litter				0.00040961	0.000387653	0.000382825	0.000378188	0.000376953	0.000378998	0.000368465	0.000353322	0.000356074	0.000327361	0.000324232	0.00033338	0.00030691	0.000293605	0.000623819	0.00059607	0.000603322	0.000610334	0.000617117	0.000625262	0.000631673	0.000637874	0.000643857	0.000649663	0.000655292	0.0011563	0.00116374	0.00117109	0.0011783	0.00118537	0.00119229	0.00119909	0.00120578	0.00121235	0.0012133	0.00121425	0.00121514	0.00121601	0.00121685	0.00122051	0.00122413
Natural drain litter input	North Finland	Organic soils	Pine	Foliage	non-woody_litter				0.00296494	0.0029736	0.00309948	0.00322039	0.00336537	0.00353758	0.00358667	0.00368996	0.00398399	0.00391915	0.00414903	0.00455585	0.00447571	0.00456645	0.010343	0.0105322	0.0107888	0.0110369	0.0112768	0.0114614	0.0116846	0.0119013	0.0121121	0.0123166	0.0125151	0.0222397	0.0222711	0.0223023	0.0223348	0.0223687	0.0224047	0.0224409	0.0224781	0.0225161	0.0228801	0.023233	0.0235767	0.023911	0.0242362	0.0240082	0.0237823
Natural drain litter input	North Finland	Organic soils	Pine	Stem	coarse_woody_litter				0.0325817	0.0326769	0.0340602	0.0353889	0.036982	0.0388745	0.039414	0.040549	0.0437801	0.0430676	0.0455937	0.0500643	0.0491836	0.0501808	0.113659	0.115739	0.118558	0.121284	0.123921	0.125949	0.128402	0.130783	0.133101	0.135347	0.137529	0.244392	0.244737	0.24508	0.245437	0.24581	0.246205	0.246603	0.247012	0.247429	0.25143	0.255308	0.259085	0.262758	0.266332	0.263826	0.261344
Natural drain litter input	North Finland	Organic soils	Pine	Branches	fine_woody_litter				0.0104262	0.0104566	0.0108993	0.0113244	0.0118343	0.0124398	0.0126125	0.0129757	0.0140096	0.0137816	0.01459	0.0160206	0.0157388	0.0160579	0.036371	0.0370365	0.0379386	0.0388109	0.0396548	0.0403037	0.0410888	0.0418506	0.0425922	0.0433111	0.0440093	0.0782055	0.0783158	0.0784256	0.0785399	0.0786592	0.0787856	0.078913	0.079044	0.0791774	0.0804575	0.0816984	0.0829071	0.0840827	0.0852263	0.0844244	0.0836299
Natural drain litter input	North Finland	Organic soils	Pine	Stump	coarse_woody_litter				0.0019549	0.00196061	0.00204361	0.00212333	0.00221892	0.00233247	0.00236484	0.00243294	0.00262681	0.00258405	0.00273562	0.00300386	0.00295102	0.00301085	0.00681955	0.00694434	0.0071135	0.00727705	0.00743528	0.00755695	0.00770415	0.007847	0.00798603	0.00812084	0.00825175	0.0146635	0.0146842	0.0147048	0.0147262	0.0147486	0.0147723	0.0147962	0.0148207	0.0148458	0.0150858	0.0153185	0.0155451	0.0157655	0.0159799	0.0158296	0.0156806
Natural drain litter input	North Finland	Organic soils	Pine	Roots, coarse >5 cm	fine_woody_litter				0.0074938	0.00751568	0.00783385	0.00813944	0.00850587	0.00894113	0.00906521	0.00932626	0.0100694	0.00990554	0.0104866	0.0115148	0.0113122	0.0115416	0.0261416	0.02662	0.0272684	0.0278954	0.0285019	0.0289683	0.0295326	0.0300801	0.0306131	0.0311299	0.0316317	0.0562102	0.0562895	0.0563684	0.0564506	0.0565363	0.0566272	0.0567187	0.0568128	0.0569088	0.0578288	0.0587208	0.0595895	0.0604344	0.0612564	0.06068	0.060109
Natural drain litter input	North Finland	Organic soils	Pine	Roots, small <5 cm	non-woody_litter				0.000651635	0.000653538	0.000681205	0.000707777	0.000739641	0.00077749	0.000788279	0.000810979	0.000875602	0.000861352	0.000911875	0.00100129	0.000983672	0.00100362	0.00227318	0.00231478	0.00237117	0.00242568	0.00247843	0.00251898	0.00256805	0.00261567	0.00266201	0.00270695	0.00275058	0.00488784	0.00489474	0.0049016	0.00490875	0.0049162	0.0049241	0.00493206	0.00494025	0.00494859	0.00502859	0.00510615	0.00518169	0.00525517	0.00532665	0.00527652	0.00522687
Natural drain litter input	North Finland	Organic soils	Spruce	Foliage	non-woody_litter				0.00136319	0.00132719	0.00134669	0.00136543	0.00139536	0.00143698	0.00142965	0.00148109	0.00160923	0.00159217	0.00169446	0.00186963	0.00184495	0.00189014	0.00429757	0.00439182	0.00442621	0.00445946	0.00449163	0.004504	0.00453372	0.00456266	0.00459104	0.00461853	0.00464527	0.00817495	0.00805414	0.00793473	0.00781721	0.00770155	0.00758793	0.00747569	0.00736504	0.00725585	0.00736621	0.00747317	0.00757737	0.00767871	0.0077773	0.00770779	0.00763893
Natural drain litter input	North Finland	Organic soils	Spruce	Stem	coarse_woody_litter				0.0149801	0.0145845	0.0147988	0.0150047	0.0153336	0.015791	0.0157105	0.0162757	0.0176838	0.0174964	0.0186204	0.0205454	0.0202742	0.0207708	0.0472261	0.0482617	0.0486396	0.0490051	0.0493586	0.0494945	0.0498211	0.0501392	0.050451	0.0507531	0.0510469	0.0898346	0.088507	0.0871949	0.0859034	0.0846324	0.0833838	0.0821504	0.0809345	0.0797346	0.0809473	0.0821228	0.0832678	0.0843814	0.0854648	0.084701	0.0839443
Natural drain litter input	North Finland	Organic soils	Spruce	Branches	fine_woody_litter				0.00479363	0.00466703	0.00473562	0.0048015	0.00490676	0.00505313	0.00502735	0.00520821	0.00565883	0.00559884	0.00595854	0.00657451	0.00648774	0.00664665	0.0151123	0.0154438	0.0155647	0.0156816	0.0157947	0.0158382	0.0159428	0.0160445	0.0161443	0.016241	0.016335	0.0287471	0.0283223	0.0279024	0.0274891	0.0270824	0.0266828	0.0262881	0.025899	0.0255151	0.0259031	0.0262793	0.0266457	0.0270021	0.0273487	0.0271043	0.0268622
Natural drain litter input	North Finland	Organic soils	Spruce	Stump	coarse_woody_litter				0.000898806	0.000875067	0.000887929	0.000900281	0.000920018	0.000947462	0.000942628	0.00097654	0.00106103	0.00104978	0.00111723	0.00123272	0.00121645	0.00124625	0.00283356	0.0028957	0.00291838	0.0029403	0.00296151	0.00296967	0.00298927	0.00300835	0.00302706	0.00304519	0.00306282	0.00539008	0.00531042	0.00523169	0.0051542	0.00507795	0.00500303	0.00492902	0.00485607	0.00478408	0.00485684	0.00492737	0.00499607	0.00506288	0.00512789	0.00508206	0.00503666
Natural drain litter input	North Finland	Organic soils	Spruce	Roots, coarse >5 cm	fine_woody_litter				0.00344542	0.00335443	0.00340373	0.00345108	0.00352673	0.00363194	0.00361341	0.0037434	0.00406728	0.00402417	0.0042827	0.00472543	0.00466306	0.00477728	0.010862	0.0111002	0.0111871	0.0112712	0.0113525	0.0113837	0.0114589	0.011532	0.0116037	0.0116732	0.0117408	0.020662	0.0203566	0.0200548	0.0197578	0.0194655	0.0191783	0.0188946	0.0186149	0.018339	0.0186179	0.0188882	0.0191516	0.0194077	0.0196569	0.0194812	0.0193072
Natural drain litter input	North Finland	Organic soils	Spruce	Roots, small <5 cm	non-woody_litter				0.000299602	0.000291689	0.000295976	0.000300094	0.000306673	0.000315821	0.000314209	0.000325513	0.000353677	0.000349928	0.000372409	0.000410907	0.000405484	0.000415416	0.000944521	0.000965235	0.000972793	0.000980101	0.000987171	0.000989889	0.000996423	0.00100278	0.00100902	0.00101506	0.00102094	0.00179669	0.00177014	0.0017439	0.00171807	0.00169265	0.00166768	0.00164301	0.00161869	0.00159469	0.00161895	0.00164246	0.00166536	0.00168763	0.0017093	0.00169402	0.00167889
Natural drain litter input	North Finland	Organic soils	Deciduous	Foliage	non-woody_litter				0.000266945	0.000267885	0.000279373	0.000290406	0.000303606	0.000319261	0.000323801	0.000368734	0.000433239	0.000457874	0.000515606	0.000597469	0.000615449	0.000654928	0.00154036	0.0016227	0.00163872	0.00165422	0.00166921	0.00167673	0.00169061	0.00170411	0.00171732	0.00173012	0.00174256	0.00307073	0.003077	0.00308322	0.00308961	0.00309616	0.00310298	0.00310982	0.00311678	0.00312382	0.00314014	0.00315587	0.00317125	0.00318621	0.00320076	0.00312218	0.00304422
Natural drain litter input	North Finland	Organic soils	Deciduous	Stem	coarse_woody_litter				0.0121339	0.0121766	0.0126988	0.0132003	0.0138003	0.0145119	0.0147182	0.0167606	0.0196927	0.0208125	0.0234366	0.0271577	0.027975	0.0297695	0.0700165	0.073759	0.0744874	0.0751917	0.0758731	0.076215	0.0768459	0.0774595	0.0780599	0.0786416	0.0792071	0.139578	0.139863	0.140146	0.140437	0.140735	0.141045	0.141356	0.141672	0.141992	0.142733	0.143449	0.144148	0.144828	0.145489	0.141917	0.138374
Natural drain litter input	North Finland	Organic soils	Deciduous	Branches	fine_woody_litter				0.00388284	0.00389651	0.0040636	0.00422408	0.00441609	0.0046438	0.00470983	0.00536341	0.00630165	0.00665998	0.00749972	0.00869046	0.00895198	0.00952622	0.0224053	0.0236029	0.023836	0.0240614	0.0242794	0.0243888	0.0245907	0.0247871	0.0249792	0.0251653	0.0253463	0.0446651	0.0447563	0.0448468	0.0449397	0.0450351	0.0451343	0.0452338	0.045335	0.0454374	0.0456747	0.0459036	0.0461273	0.0463449	0.0465565	0.0454136	0.0442796
Natural drain litter input	North Finland	Organic soils	Deciduous	Stump	coarse_woody_litter				0.000606694	0.00060883	0.000634938	0.000660013	0.000690013	0.000725594	0.000735911	0.000838032	0.000984633	0.00104062	0.00117183	0.00135789	0.00139875	0.00148847	0.00350083	0.00368795	0.00372437	0.00375959	0.00379365	0.00381075	0.0038423	0.00387298	0.00390299	0.00393208	0.00396036	0.00697892	0.00699317	0.00700732	0.00702183	0.00703673	0.00705223	0.00706778	0.0070836	0.0070996	0.00713667	0.00717243	0.00720739	0.00724138	0.00727445	0.00709587	0.00691869
Natural drain litter input	North Finland	Organic soils	Deciduous	Roots, coarse >5 cm	fine_woody_litter				0.00232566	0.00233385	0.00243393	0.00253005	0.00264505	0.00278144	0.00282099	0.00321246	0.00377443	0.00398905	0.00449202	0.00520523	0.00536187	0.00570581	0.0134198	0.0141371	0.0142768	0.0144117	0.0145423	0.0146079	0.0147288	0.0148464	0.0149615	0.015073	0.0151814	0.0267525	0.0268072	0.0268614	0.026917	0.0269741	0.0270336	0.0270932	0.0271538	0.0272151	0.0273573	0.0274943	0.0276283	0.0277586	0.0278854	0.0272008	0.0265216
Natural drain litter input	North Finland	Organic soils	Deciduous	Roots, small <5 cm	non-woody_litter				0.000202231	0.000202943	0.000211646	0.000220004	0.000230004	0.000241865	0.000245304	0.000279344	0.000328211	0.000346874	0.000390611	0.000452628	0.000466249	0.000496158	0.00116694	0.00122932	0.00124146	0.0012532	0.00126455	0.00127025	0.00128077	0.00129099	0.001301	0.00131069	0.00132012	0.00232631	0.00233106	0.00233577	0.00234061	0.00234558	0.00235074	0.00235593	0.0023612	0.00236653	0.00237889	0.00239081	0.00240246	0.00241379	0.00242482	0.00236529	0.00230623
Natural drain litter input	North Finland	Mineral soils	All	Foliage; Roots, small <5 cm	non-woody litter				0.0116434	0.0109412	0.0107291	0.0105254	0.0104186	0.0104035	0.0100458	0.0097599	0.00997034	0.00929626	0.00934285	0.00975325	0.00912152	0.00887035	0.0191713	0.0186475	0.0190458	0.0194309	0.0198035	0.0202152	0.0205665	0.0209065	0.0212353	0.0215542	0.0218635	0.0387857	0.0388538	0.0389209	0.0389854	0.0390473	0.0391058	0.039163	0.0392179	0.039271	0.039142	0.0390175	0.0388959	0.0387777	0.0386628	0.0389959	0.039326
Natural drain litter input	North Finland	Mineral soils	All	Branches; Roots, coarse >5 cm	fine woody litter				0.0655588	0.061658	0.0605143	0.0594158	0.0588631	0.0588274	0.0568525	0.0551452	0.0562408	0.0523494	0.0525201	0.0547293	0.0510908	0.0495907	0.106973	0.103845	0.105958	0.108001	0.109977	0.112173	0.114037	0.115841	0.117585	0.119277	0.120917	0.214388	0.214868	0.215341	0.2158	0.216242	0.216665	0.217079	0.217479	0.217869	0.217247	0.216649	0.216064	0.215495	0.214941	0.216662	0.218367
Natural drain litter input	North Finland	Mineral soils	All	Stem; Stump	coarse woody litter				0.12792	0.120317	0.118095	0.11596	0.11489	0.114829	0.110983	0.107634	0.109756	0.102146	0.102463	0.106756	0.0996422	0.0967002	0.208557	0.202422	0.206522	0.210486	0.214321	0.218585	0.222201	0.225702	0.229086	0.232369	0.235552	0.417615	0.418569	0.41951	0.420421	0.421301	0.422142	0.422966	0.423764	0.424539	0.423345	0.422196	0.421071	0.419978	0.418914	0.422245	0.425545
Natural drain litter input	North Finland	Organic soils	All	Foliage; Roots, small <5 cm	non-woody_litter				0.00574854	0.00571684	0.00591437	0.00610409	0.00634065	0.006629	0.00668792	0.00695561	0.00758395	0.00752735	0.00803399	0.00888777	0.00879151	0.00902671	0.0205656	0.0210561	0.0214391	0.0218095	0.0221678	0.0224212	0.0227542	0.0230775	0.0233925	0.023698	0.0239946	0.0424962	0.0423981	0.0423015	0.042209	0.0421208	0.0420381	0.0419574	0.0418801	0.0418056	0.0424129	0.0430015	0.0435748	0.0441325	0.0446751	0.044174	0.0436774
Natural drain litter input	North Finland	Organic soils	All	Branches; Roots, coarse >5 cm	fine_woody_litter				0.0323675	0.0322241	0.03337	0.0344706	0.0358348	0.0374913	0.0378493	0.0398294	0.0438813	0.0439592	0.0473095	0.052731	0.0525156	0.0542554	0.124312	0.12794	0.130072	0.132132	0.134126	0.135491	0.137342	0.139141	0.140894	0.142594	0.144244	0.255242	0.254848	0.254459	0.254094	0.253753	0.253442	0.253141	0.25286	0.252593	0.255839	0.258985	0.262049	0.26503	0.26793	0.264304	0.26071
Natural drain litter input	North Finland	Organic soils	All	Stem; Stump	coarse_woody_litter				0.0631561	0.0628825	0.0651243	0.0672774	0.0699449	0.0731829	0.073886	0.0778328	0.0858291	0.0860509	0.0926755	0.103362	0.102999	0.106467	0.244056	0.251288	0.255442	0.259458	0.263343	0.265996	0.269605	0.27311	0.276527	0.27984	0.283058	0.500838	0.500095	0.499365	0.49868	0.49804	0.497461	0.496902	0.496379	0.495886	0.50219	0.508297	0.514249	0.520037	0.525668	0.518452	0.511298
Harvesting residue litter input	North Finland	Mineral soils and organic soils	All	Foliage	non-woody_litter				0.417214	0.39469	0.403837	0.383096	0.322197	0.310857	0.327264	0.363686	0.428975	0.492761	0.451079	0.384603	0.40815	0.429327	0.396321	0.364259	0.404844	0.412251	0.428837	0.398741	0.319141	0.36442	0.388051	0.440755	0.451674	0.407187	0.453926	0.497414	0.498093	0.524369	0.499839	0.50875	0.528711	0.468573	0.457071	0.421594	0.487729	0.474573	0.341458	0.444268	0.457793
Harvesting residue litter input	North Finland	Mineral soils and organic soils	All	Branches	fine_woody_litter				1.94774	1.86233	1.89707	1.79774	1.5188	1.4528	1.55783	1.71596	2.01669	2.36137	2.17688	1.83819	1.94726	2.04518	1.88433	1.74937	1.93046	1.97893	2.03911	1.89205	1.51653	1.73124	1.84062	2.09266	2.14878	1.93517	2.14694	2.36682	2.36966	2.48712	2.37629	2.42318	2.50586	2.0158	1.95877	1.79256	2.06918	2.00231	1.44074	1.8432	1.90679
Harvesting residue litter input	North Finland	Mineral soils and organic soils	All	Stump	coarse_woody_litter				0.365201	0.349187	0.355701	0.337077	0.284775	0.2724	0.292094	0.321742	0.378129	0.442757	0.408165	0.344661	0.365111	0.383471	0.353311	0.328007	0.361961	0.37105	0.382332	0.354759	0.284349	0.324608	0.345116	0.392373	0.402896	0.362844	0.402551	0.443779	0.444311	0.466334	0.445555	0.454346	0.469849	0.377963	0.367269	0.336104	0.387971	0.375434	0.270138	0.345601	0.357523
Harvesting residue litter input	North Finland	Mineral soils and organic soils	All	Stem	coarse_woody_litter				0	0	0	0	0	0	0	0	0	0	0	0	0	0	-0.151131	0.283869	0.340739	0.346769	0.366937	0.455141	0.364307	0.415933	0.443094	0.488343	0.506098	0.271874	0.357432	0.46847	0.55447	0.670897	0.697463	0.698317	0.726708	0.701401	0.713842	0.66967	0.751861	0.870504	0.69602	0.754521	0.774169
Harvesting residue litter input	North Finland	Mineral soils and organic soils	All	Roots, coarse >5 cm	fine_woody_litter
Harvesting residue litter input	North Finland	Mineral soils and organic soils	All	Roots, small <5 cm	non-woody_litter
Harvesting residue litter input		Mineral soils and organic soils		SUM					2.73016	2.60621	2.65661	2.51791	2.12577	2.03606	2.17719	2.40138	2.82379	3.29689	3.03613	2.56746	2.72052	2.85798	2.48283	2.7255	3.038	3.109	3.21721	3.10069	2.48433	2.8362	3.01688	3.41413	3.50945	2.97707	3.36085	3.77648	3.86653	4.14872	4.01915	4.08459	4.23113	3.56374	3.49695	3.21992	3.69674	3.72282	2.74836	3.38759	3.49627
Harvesting residues used for energy	South Finland	Mineral soils and organic soils	Pine	Foliage					0	0	0	0	0	0	0	0	0	0	0	0	0	0	0	0	0	0	0	0	0	0	0	0	0	0	0	0	0	0.00371567	0.00540784	0.00787811	0.0112452	0.0144424	0.0142239	0.0176603	0.0158906	0.0238377	0.0180286	0.0239105	0.0242336
Harvesting residues used for energy	South Finland	Mineral soils and organic soils	Pine	Dead branches					0	0	0	0	0	0	0	0	0	0	0	0	0	0	0	0	0	0	0	0	0	0	0	0	0	0	0	0	0	0.0130661	0.0190166	0.0277032	0.0395436	0.0507864	0.0500181	0.0621022	0.055879	0.0838248	0.0633974	0.0840807	0.0852172
Harvesting residues used for energy	South Finland	Mineral soils and organic soils	Pine	Stem					0	0	0	0	0	0	0	0	0	0	0	0	0	0	0	0	0	0	0	0	0	0	0	0	0	0	0	0	0	0.0408315	0.0594269	0.0865726	0.123574	0.158707	0.156307	0.194069	0.174622	0.261953	0.198117	0.262752	0.266304
Harvesting residues used for energy	South Finland	Mineral soils and organic soils	Spruce	Foliage					0	0	0	0	0	0	0	0	0	0	0	0	0	0	0	0	0	0	0	0	0	0	0	0	0	0	0	0	0	0.00465394	0.00675578	0.00970385	0.0135841	0.0193566	0.019	0.0216117	0.0187181	0.0243918	0.0199662	0.0258573	0.0258162
Harvesting residues used for energy	South Finland	Mineral soils and organic soils	Spruce	Dead branches					0	0	0	0	0	0	0	0	0	0	0	0	0	0	0	0	0	0	0	0	0	0	0	0	0	0	0	0	0	0.0163655	0.0237566	0.0341234	0.0477682	0.0680673	0.0668131	0.0759971	0.065822	0.0857732	0.0702107	0.0909266	0.0907822
Harvesting residues used for energy	South Finland	Mineral soils and organic soils	Spruce	Stem					0	0	0	0	0	0	0	0	0	0	0	0	0	0	0	0	0	0	0	0	0	0	0	0	0	0	0	0	0	0.0511422	0.0742394	0.106636	0.149276	0.21271	0.208791	0.237491	0.205694	0.268041	0.219408	0.284146	0.283694
Harvesting residues used for energy	South Finland	Mineral soils and organic soils	Deciduous	Foliage					0	0	0	0	0	0	0	0	0	0	0	0	0	0	0	0	0	0	0	0	0	0	0	0	0	0	0	0	0	0.000647282	0.000999559	0.00138111	0.00179131	0.00231058	0.00241954	0.00285881	0.00245204	0.00442938	0.00472302	0.00390408	0.00395611
Harvesting residues used for energy	South Finland	Mineral soils and organic soils	Deciduous	Dead branches					0	0	0	0	0	0	0	0	0	0	0	0	0	0	0	0	0	0	0	0	0	0	0	0	0	0	0	0	0	0.00941501	0.014539	0.0200889	0.0260554	0.0336084	0.0351933	0.0415827	0.0356661	0.0644273	0.0686985	0.0567866	0.0575433
Harvesting residues used for energy	South Finland	Mineral soils and organic soils	Deciduous	Stem					0	0	0	0	0	0	0	0	0	0	0	0	0	0	0	0	0	0	0	0	0	0	0	0	0	0	0	0	0	0.0294219	0.0454345	0.0627777	0.0814231	0.105026	0.109979	0.129946	0.111457	0.201335	0.214683	0.177458	0.179823
Stumps used for energy	South Finland	Mineral soils and organic soils	Pine	Stump					0	0	0	0	0	0	0	0	0	0	0	0	0	0	0	0	0	0	0	0	0	0	0	0	0	0	0	0	0	3.2406e-05	0.000109021	0.000287848	0.000560587	0.000926508	0.0023746	0.00307379	0.00214761	0.00520985	0.00509093	0.00713235	0.00687021
Stumps used for energy	South Finland	Mineral soils and organic soils	Spruce	Stump					0	0	0	0	0	0	0	0	0	0	0	0	0	0	0	0	0	0	0	0	0	0	0	0	0	0	0	0	0	4.05891e-05	0.000136195	0.000354557	0.000677182	0.00124177	0.00317193	0.00376153	0.00252975	0.00533094	0.00563805	0.00771307	0.00731886
Stumps used for energy	South Finland	Mineral soils and organic soils	Deciduous	Stump					0	0	0	0	0	0	0	0	0	0	0	0	0	0	0	0	0	0	0	0	0	0	0	0	0	0	0	0	0	2.33507e-05	8.33511e-05	0.000208732	0.000369372	0.000613126	0.00167079	0.00205816	0.00137076	0.00400426	0.00551662	0.00481706	0.00463914
Harvesting residues used for energy	North Finland	Mineral soils and organic soils	Pine	Foliage	non-woody_litter								0	0	0	0	0	0	0	0	0	0	0	0	0	0	0	0	0	0	0	0	0	0	0	0	0	0.00149552	0.00214577	0.00305356	0.00446566	0.0071172	0.00730459	0.0082505	0.00750707	0.0122143	0.00882528	0.0110792	0.0113019
Harvesting residues used for energy	North Finland	Mineral soils and organic soils	Pine	Dead branches	fine_woody_litter								0	0	0	0	0	0	0	0	0	0	0	0	0	0	0	0	0	0	0	0	0	0	0	0	0	0.00525896	0.00754555	0.0107378	0.0157034	0.0250275	0.0256865	0.0290127	0.0263985	0.0429516	0.031034	0.0389597	0.039743
Harvesting residues used for energy	North Finland	Mineral soils and organic soils	Pine	Stem	coarse_woody_litter								0	0	0	0	0	0	0	0	0	0	0	0	0	0	0	0	0	0	0	0	0	0	0	0	0	0.0164343	0.0235798	0.0335557	0.0490732	0.078211	0.0802703	0.0906648	0.0824953	0.134224	0.0969811	0.121749	0.124197
Harvesting residues used for energy	North Finland
Harvesting residues used for energy	North Finland	Mineral soils and organic soils	Spruce	Foliage	non-woody_litter								0	0	0	0	0	0	0	0	0	0	0	0	0	0	0	0	0	0	0	0	0	0	0	0	0	0.0011343	0.00165678	0.00239173	0.00336795	0.00255726	0.00254457	0.00269542	0.00240836	0.00374311	0.00270548	0.00293912	0.00310297
Harvesting residues used for energy	North Finland	Mineral soils and organic soils	Spruce	Dead branches	fine_woody_litter								0	0	0	0	0	0	0	0	0	0	0	0	0	0	0	0	0	0	0	0	0	0	0	0	0	0.00398876	0.00582602	0.00841048	0.0118434	0.00899258	0.00894793	0.0094784	0.00846896	0.0131626	0.00951376	0.0103354	0.0109115
Harvesting residues used for energy	North Finland	Mineral soils and organic soils	Spruce	Stem	coarse_woody_litter								0	0	0	0	0	0	0	0	0	0	0	0	0	0	0	0	0	0	0	0	0	0	0	0	0	0.0124649	0.0182063	0.0262828	0.0370105	0.0281018	0.0279623	0.02962	0.0264655	0.041133	0.0297305	0.0322981	0.0340985
Harvesting residues used for energy	North Finland
Harvesting residues used for energy	North Finland	Mineral soils and organic soils	Deciduous	Foliage	non-woody_litter								0	0	0	0	0	0	0	0	0	0	0	0	0	0	0	0	0	0	0	0	0	0	0	0	0	0.000153354	0.000239857	0.000323097	0.000465016	0.000706134	0.000766149	0.000894078	0.000756176	0.00157529	0.00137441	0.00100249	0.00102046
Harvesting residues used for energy	North Finland	Mineral soils and organic soils	Deciduous	Dead branches	fine_woody_litter								0	0	0	0	0	0	0	0	0	0	0	0	0	0	0	0	0	0	0	0	0	0	0	0	0	0.00223061	0.00348883	0.0046996	0.00676387	0.010271	0.011144	0.0130048	0.0109989	0.0229133	0.0199914	0.0145817	0.0148431
Harvesting residues used for energy	North Finland	Mineral soils and organic soils	Deciduous	Stem	coarse_woody_litter								0	0	0	0	0	0	0	0	0	0	0	0	0	0	0	0	0	0	0	0	0	0	0	0	0	0.00697064	0.0109026	0.0146862	0.0211371	0.032097	0.0348249	0.0406399	0.0343716	0.071604	0.062473	0.0455679	0.0463847
Stumps used for energy	North Finland	Mineral soils and organic soils	Pine	Foliage	coarse_woody_litter								0	0	0	0	0	0	0	0	0	0	0	0	0	0	0	0	0	0	0	0	0	0	0	0	0	1.30431e-05	4.3258e-05	0.00011157	0.000222618	0.000456583	0.00121946	0.00143601	0.00101458	0.00266951	0.00249209	0.00330485	0.00320408
Stumps used for energy	North Finland	Mineral soils and organic soils	Spruce	Dead branches	coarse_woody_litter								0	0	0	0	0	0	0	0	0	0	0	0	0	0	0	0	0	0	0	0	0	0	0	0	0	9.89275e-06	3.34001e-05	8.73885e-05	0.000167896	0.000164054	0.000424801	0.00046914	0.000325489	0.000818075	0.000763973	0.000876724	0.000879687
Stumps used for energy	North Finland	Mineral soils and organic soils	Deciduous	Stem	coarse_woody_litter								0	0	0	0	0	0	0	0	0	0	0	0	0	0	0	0	0	0	0	0	0	0	0	0	0	5.53226e-06	2.00011e-05	4.88308e-05	9.58875e-05	0.000187377	0.000529058	0.00064368	0.000422724	0.0014241	0.00160534	0.00123693	0.00119665
Harvesting residues used for energy	Whole Finland	Mineral soils and organic soils	Pine	Foliage	non-woody_litter				0	0	0	0	0	0	0	0	0	0	0	0	0	0	0	0	0	0	0	0	0	0	0	0	0	0	0	0	0	0.00521118	0.00755361	0.0109317	0.0157109	0.0215596	0.0215285	0.0259108	0.0233977	0.036052	0.0268539	0.0349896	0.0355356
Harvesting residues used for energy	Whole Finland	Mineral soils and organic soils	Pine	Dead branches	fine_woody_litter				0	0	0	0	0	0	0	0	0	0	0	0	0	0	0	0	0	0	0	0	0	0	0	0	0	0	0	0	0	0.018325	0.0265621	0.038441	0.0552471	0.0758139	0.0757046	0.091115	0.0822775	0.126776	0.0944313	0.12304	0.12496
Harvesting residues used for energy	Whole Finland	Mineral soils and organic soils	Pine	Waste wood	coarse_woody_litter				0	0	0	0	0	0	0	0	0	0	0	0	0	0	0	0	0	0	0	0	0	0	0	0	0	0	0	0	0	0.0572658	0.0830067	0.120128	0.172647	0.236919	0.236577	0.284734	0.257117	0.396176	0.295098	0.384501	0.390501
Harvesting residues used for energy	Whole Finland	Mineral soils and organic soils	Spruce	Foliage	non-woody_litter				0	0	0	0	0	0	0	0	0	0	0	0	0	0	0	0	0	0	0	0	0	0	0	0	0	0	0	0	0	0.00578825	0.00841256	0.0120956	0.016952	0.0219139	0.0215445	0.0243071	0.0211265	0.0281349	0.0226716	0.0287964	0.0289192
Harvesting residues used for energy	Whole Finland	Mineral soils and organic soils	Spruce	Dead branches	fine_woody_litter				0	0	0	0	0	0	0	0	0	0	0	0	0	0	0	0	0	0	0	0	0	0	0	0	0	0	0	0	0	0.0203543	0.0295826	0.0425339	0.0596116	0.0770599	0.075761	0.0854755	0.074291	0.0989358	0.0797245	0.101262	0.101694
Harvesting residues used for energy	Whole Finland	Mineral soils and organic soils	Spruce	Waste wood	coarse_woody_litter				0	0	0	0	0	0	0	0	0	0	0	0	0	0	0	0	0	0	0	0	0	0	0	0	0	0	0	0	0	0.0636071	0.0924457	0.132919	0.186286	0.240812	0.236753	0.267111	0.232159	0.309174	0.249139	0.316444	0.317793
Harvesting residues used for energy	Whole Finland	Mineral soils and organic soils	Deciduous	Foliage	non-woody_litter				0	0	0	0	0	0	0	0	0	0	0	0	0	0	0	0	0	0	0	0	0	0	0	0	0	0	0	0	0	0.000800636	0.00123942	0.00170421	0.00225632	0.00301671	0.00318569	0.00375289	0.00320822	0.00600467	0.00609743	0.00490657	0.00497657
Harvesting residues used for energy	Whole Finland	Mineral soils and organic soils	Deciduous	Dead branches	fine_woody_litter				0	0	0	0	0	0	0	0	0	0	0	0	0	0	0	0	0	0	0	0	0	0	0	0	0	0	0	0	0	0.0116456	0.0180279	0.0247884	0.0328193	0.0438794	0.0463373	0.0545874	0.046665	0.0873406	0.0886898	0.0713683	0.0723864
Harvesting residues used for energy	Whole Finland	Mineral soils and organic soils	Deciduous	Waste wood	coarse_woody_litter				0	0	0	0	0	0	0	0	0	0	0	0	0	0	0	0	0	0	0	0	0	0	0	0	0	0	0	0	0	0.0363926	0.0563371	0.0774639	0.10256	0.137123	0.144804	0.170586	0.145828	0.272939	0.277156	0.223026	0.226208
Stumps used for energy	Whole Finland	Mineral soils and organic soils	Pine	Stump	coarse_woody_litter				0	0	0	0	0	0	0	0	0	0	0	0	0	0	0	0	0	0	0	0	0	0	0	0	0	0	0	0	0	4.5449e-05	0.000152278	0.000399419	0.000783205	0.00138309	0.00359406	0.0045098	0.00316219	0.00787935	0.00758301	0.0104372	0.0100743
Stumps used for energy	Whole Finland	Mineral soils and organic soils	Spruce	Stump	coarse_woody_litter				0	0	0	0	0	0	0	0	0	0	0	0	0	0	0	0	0	0	0	0	0	0	0	0	0	0	0	0	0	5.04818e-05	0.000169595	0.000441946	0.000845078	0.00140582	0.00359674	0.00423067	0.00285524	0.00614902	0.00640202	0.0085898	0.00819855
Stumps used for energy	Whole Finland	Mineral soils and organic soils	Deciduous	Stump	coarse_woody_litter				0	0	0	0	0	0	0	0	0	0	0	0	0	0	0	0	0	0	0	0	0	0	0	0	0	0	0	0	0	2.8883e-05	0.000103352	0.000257563	0.000465259	0.000800503	0.00219985	0.00270184	0.00179349	0.00542836	0.00712196	0.00605399	0.00583579
Allocation of residue harvest (MELA tulospalvelu)	South Finland	Mineral soils																																				1584	1584	1584	1584	1584	1584	1584	1584	1584	1584	1584	1584
Allocation of residue harvest (MELA tulospalvelu)	North Finland	Mineral soils																																				356	356	356	356	356	356	356	356	356	356	356	356
Allocation of residue harvest (MELA tulospalvelu)	South Finland	Organic soils																																				155	155	155	155	155	155	155	155	155	155	155	155
Allocation of residue harvest (MELA tulospalvelu)	North Finland	Organic soils																																				68	68	68	68	68	68	68	68	68	68	68	68
																																						2163	2163	2163	2163	2163	2163	2163	2163	2163	2163	2163	2163
Allocation of residue harvest (MELA tulospalvelu)	South Finland	Mineral soils							0	0	0	0	0	0	0	0	0	0	0	0	0	0	0	0	0	0	0	0	0	0	0	0	0	0	0	0	0	0.732316	0.732316	0.732316	0.732316	0.732316	0.732316	0.732316	0.732316	0.732316	0.732316	0.732316	0.732316
Allocation of residue harvest (MELA tulospalvelu)	North Finland	Mineral soils							0	0	0	0	0	0	0	0	0	0	0	0	0	0	0	0	0	0	0	0	0	0	0	0	0	0	0	0	0	0.164586	0.164586	0.164586	0.164586	0.164586	0.164586	0.164586	0.164586	0.164586	0.164586	0.164586	0.164586
Allocation of residue harvest (MELA tulospalvelu)	South Finland	Organic soils							0	0	0	0	0	0	0	0	0	0	0	0	0	0	0	0	0	0	0	0	0	0	0	0	0	0	0	0	0	0.0716597	0.0716597	0.0716597	0.0716597	0.0716597	0.0716597	0.0716597	0.0716597	0.0716597	0.0716597	0.0716597	0.0716597
Allocation of residue harvest (MELA tulospalvelu)	North Finland	Organic soils							0	0	0	0	0	0	0	0	0	0	0	0	0	0	0	0	0	0	0	0	0	0	0	0	0	0	0	0	0	0.0314378	0.0314378	0.0314378	0.0314378	0.0314378	0.0314378	0.0314378	0.0314378	0.0314378	0.0314378	0.0314378	0.0314378
Allocation of residue stump harvest	South Finland	Mineral soils																																				680	680	680	680	680	680	680	680	680	680	680	680
Allocation of residue stump harvest	North Finland	Mineral soils																																				4	4	4	4	4	4	4	4	4	4	4	4
Allocation of residue stump harvest	South Finland	Organic soils																																				24	24	24	24	24	24	24	24	24	24	24	24
Allocation of residue stump harvest	North Finland	Organic soils																																				0	0	0	0	0	0	0	0	0	0	0	0
																																						708	708	708	708	708	708	708	708	708	708	708	708
Allocation of residue stump harvest	South Finland	Mineral soils							0	0	0	0	0	0	0	0	0	0	0	0	0	0	0	0	0	0	0	0	0	0	0	0	0	0	0	0	0	0.960452	0.960452	0.960452	0.960452	0.960452	0.960452	0.960452	0.960452	0.960452	0.960452	0.960452	0.960452
Allocation of residue stump harvest	North Finland	Mineral soils							0	0	0	0	0	0	0	0	0	0	0	0	0	0	0	0	0	0	0	0	0	0	0	0	0	0	0	0	0	0.00564972	0.00564972	0.00564972	0.00564972	0.00564972	0.00564972	0.00564972	0.00564972	0.00564972	0.00564972	0.00564972	0.00564972
Allocation of residue stump harvest	South Finland	Organic soils							0	0	0	0	0	0	0	0	0	0	0	0	0	0	0	0	0	0	0	0	0	0	0	0	0	0	0	0	0	0.0338983	0.0338983	0.0338983	0.0338983	0.0338983	0.0338983	0.0338983	0.0338983	0.0338983	0.0338983	0.0338983	0.0338983
Allocation of residue stump harvest	North Finland	Organic soils							0	0	0	0	0	0	0	0	0	0	0	0	0	0	0	0	0	0	0	0	0	0	0	0	0	0	0	0	0	0	0	0	0	0	0	0	0	0	0	0	0
									1	1	1	1	1	1	1	1	1	1	1	1	1	1	1	1	1	1	1	1	1	1	1	1	1	1	1	1	1	1	1	1	1	1	1	1	1	1	1	1	1
									1971	1972	1973	1974	1975	1976	1977	1978	1979	1980	1981	1982	1983	1984	1985	1986	1987	1988	1989	1990	1991	1992	1993	1994	1995	1996	1997	1998	1999	2000	2001	2002	2003	2004	2005	2006	2007	2008	2009	2010	2011
	South Finland	Mineral	All		non-woody litter				0.959596	0.979237	0.995179	0.939372	0.729725	0.763068	0.781447	0.852688	1.00968	1.04168	0.962807	0.848186	0.848178	0.913073	0.974776	0.895194	0.981441	1.05064	1.08486	1.04599	0.844615	0.963792	1.01276	1.17051	1.21485	1.12286	1.24423	1.31482	1.32678	1.35065	1.29705	1.31965	1.33281	1.3457	1.27715	1.25186	1.40696	1.20093	0.985846	1.31181	1.32111
	South Finland	Mineral	All		fine woody litter				4.60844	4.65577	4.63983	4.38252	3.38139	3.35258	3.5591	3.9212	4.76138	4.74326	4.62425	4.00585	4.01384	4.2732	4.49613	4.14661	4.51323	4.80204	4.91089	4.70698	3.83617	4.35223	4.56198	5.22068	5.37995	4.99452	5.59411	5.80604	5.89305	5.93062	5.75579	5.81225	5.79276	5.80069	5.56277	5.45434	6.09152	5.43847	4.74853	5.77938	5.82776
	South Finland	Mineral	All		coarse woody litter				1.11109	1.10708	1.10151	1.05079	0.862658	0.85882	0.891453	0.958002	1.1256	1.11147	1.09542	0.995006	0.985974	1.03342	0.960088	2.03272	2.25037	2.35771	2.41529	2.65608	2.24084	2.47532	2.57166	2.8367	2.92328	2.521	2.88072	3.19975	3.46859	3.74733	3.797	3.83276	3.8351	3.85169	3.76507	3.71874	4.03083	3.90945	3.56872	4.09649	4.12904
									1971	1972	1973	1974	1975	1976	1977	1978	1979	1980	1981	1982	1983	1984	1985	1986	1987	1988	1989	1990	1991	1992	1993	1994	1995	1996	1997	1998	1999	2000	2001	2002	2003	2004	2005	2006	2007	2008	2009	2010	2011
	South Finland	Organic	All		non-woody_litter				0.239655	0.244921	0.249237	0.235604	0.183507	0.192163	0.19702	0.214917	0.254341	0.262346	0.242774	0.214356	0.214344	0.230644	0.249138	0.229401	0.250902	0.268142	0.276641	0.266763	0.216364	0.246107	0.258301	0.297692	0.308732	0.289421	0.319856	0.337594	0.340677	0.3489	0.336589	0.343716	0.348972	0.354415	0.337036	0.33193	0.369375	0.321796	0.265181	0.348995	0.351387
	South Finland	Organic	All		fine_woody_litter				1.15074	1.16458	1.16247	1.09994	0.851438	0.846049	0.899161	0.990392	1.20167	1.19735	1.16865	1.01567	1.01776	1.08323	1.15854	1.07246	1.16378	1.23565	1.26255	1.21066	0.992659	1.12139	1.17356	1.33797	1.37754	1.30518	1.45566	1.50922	1.53156	1.55077	1.51205	1.53257	1.536	1.54761	1.48686	1.46444	1.61724	1.47274	1.28976	1.5524	1.56405
	South Finland	Organic	All		coarse_woody_litter				0.275095	0.278012	0.280279	0.271111	0.227556	0.230131	0.241184	0.25924	0.30359	0.30049	0.298577	0.276681	0.274645	0.287753	0.308032	0.57879	0.632549	0.65875	0.672533	0.730948	0.626554	0.684616	0.708183	0.773935	0.795094	0.741916	0.832992	0.913887	0.982256	1.05316	1.06687	1.0772	1.07926	1.08502	1.06186	1.04793	1.12234	1.09212	1.00474	1.1354	1.1411
									1971	1972	1973	1974	1975	1976	1977	1978	1979	1980	1981	1982	1983	1984	1985	1986	1987	1988	1989	1990	1991	1992	1993	1994	1995	1996	1997	1998	1999	2000	2001	2002	2003	2004	2005	2006	2007	2008	2009	2010	2011
	North Finland	Mineral	All		non-woody_litter				0.295349	0.279331	0.285338	0.271031	0.229512	0.221786	0.232585	0.257066	0.301673	0.344374	0.316076	0.271284	0.286664	0.300813	0.288669	0.266343	0.29434	0.299761	0.311413	0.291359	0.240774	0.276001	0.296752	0.338898	0.347069	0.348248	0.383837	0.416955	0.417536	0.435626	0.411153	0.416655	0.430004	0.35962	0.342336	0.316819	0.362695	0.340443	0.248041	0.307579	0.320886
	North Finland	Mineral	All		fine_woody_litter				1.39002	1.32804	1.35052	1.28188	1.09165	1.04673	1.11618	1.222	1.42759	1.65808	1.5328	1.3047	1.37523	1.44031	1.38832	1.29342	1.41867	1.45368	1.49657	1.39876	1.16044	1.32771	1.42443	1.62599	1.66804	1.68512	1.84654	2.01413	2.01674	2.09817	1.98668	2.01706	2.07257	1.59655	1.51665	1.39754	1.58966	1.4855	1.09375	1.32922	1.38949
	North Finland	Mineral	All		coarse_woody_litter				0.376256	0.357764	0.359972	0.345172	0.308537	0.300061	0.309606	0.326419	0.366884	0.403221	0.380016	0.341126	0.347918	0.35746	0.34604	0.618497	0.684357	0.698603	0.723824	0.769317	0.669774	0.744081	0.788715	0.866484	0.890028	0.900001	0.996156	1.11282	1.17949	1.2856	1.2794	1.28746	1.32117	1.18007	1.15845	1.10606	1.19611	1.24219	1.03714	1.11518	1.14969
									1971	1972	1973	1974	1975	1976	1977	1978	1979	1980	1981	1982	1983	1984	1985	1986	1987	1988	1989	1990	1991	1992	1993	1994	1995	1996	1997	1998	1999	2000	2001	2002	2003	2004	2005	2006	2007	2008	2009	2010	2011
	North Finland	Organic	All		non-woody_litter				0.139257	0.132018	0.135142	0.128695	0.109444	0.106103	0.111412	0.123335	0.144856	0.165211	0.152379	0.131961	0.1394	0.146411	0.147388	0.137619	0.150989	0.15373	0.159396	0.150018	0.121688	0.132404	0.135927	0.147109	0.150463	0.140221	0.15134	0.161681	0.161751	0.167969	0.166998	0.169145	0.174058	0.182377	0.188675	0.177912	0.199648	0.205487	0.1676	0.208553	0.208483
	North Finland	Organic	All		fine_woody_litter				0.655645	0.628169	0.640433	0.609748	0.52185	0.502387	0.536356	0.588935	0.689222	0.799597	0.743912	0.640953	0.675638	0.708713	0.727297	0.687738	0.747818	0.765391	0.786639	0.740945	0.607467	0.658513	0.674674	0.728537	0.745903	0.719683	0.770113	0.822497	0.822812	0.850661	0.847515	0.858936	0.879324	0.857334	0.882644	0.832602	0.924187	0.945816	0.786596	0.94629	0.947153
	North Finland	Organic	All		coarse_woody_litter				0.180021	0.174622	0.178949	0.175142	0.161073	0.160351	0.167356	0.18079	0.20683	0.227733	0.223288	0.213653	0.219834	0.229177	0.308754	0.447088	0.480305	0.48916	0.50311	0.525164	0.470689	0.495273	0.505108	0.526441	0.537577	0.65317	0.682491	0.718305	0.738387	0.770976	0.783216	0.785068	0.795518	0.819695	0.848145	0.830145	0.878995	0.943656	0.873485	0.925497	0.918707
[truncated: 28 more columns]

[truncated: 2 more sheets: Other data, References]
